# Supplementary material for: Arabidopsis thaliana detoxification gene AtDTX1 is involved in trichothecene 3-acetyl-deoxynivalenol efflux
Source: Front Plant Sci. 2025 May 19;16:1574367. doi: 10.3389/fpls.2025.1574367 (PMC12127357; doi:10.3389/fpls.2025.1574367)
Supplement: Supplementary file 5 [file Table1.xlsx]

## Sheet: Sheet1
	Table S1 Primers used in the study.
	Gene name	Primer sequence (5'-3')
	Transgenic plant screen
	FgTRI101-ORF5'	AGTCCCGGGCCACCATGGCTTTTCAAGATACAGCTC
	FgTRI101-ORF3'	GAGACCCGGGTAACCGTACTGCGCATA
	At4HPPD-For	TGAGAGAGATGAGGAAGAGGAG
	At4HPPD-Rev	CCGACCCGTTTCTTGAGATT
	RT-PCR
	AtDTX1-RT-F	ATTCACCTGCAGGAACATCATAGGA
	AtDTX1-RT-R	GTAGATCCAACCACAACACCG
	AtDTX3-RT-F	CTTTGGTGTGGTGTTGTGGTC
	AtDTX3-RT-R	CCATTCTCTTCCTAGCCTTCTC
	AtDTX4-RT-F	CTCTTCGCCTTCAGGAACATC
	AtDTX4-RT-R	TGCGGTAAATCCGTCAAGAAC
	AtABCB4-RT-F	ATGGGATTCGTCAAGGCATAG
	AtABCB4-RT-R	GTAGAAACTGGCAGCGTAAGA
	AtABCB11-RT-F	ATGGTAAACCGAACCACGATAG
	AtABCB11-RT-R	GCTGAACAAGCGAAGCATAAAC
	At2G20720-RT-F	GTGGAATGAGTGTCCCAATCT
	At2G20720-RT-R	CTCTTCCTCCTCTCCTCTTCT
	At5G24640-RT-F	GCTATCAAGTCGGGCCATAAA
	At5G24640-RT-R	GGTCTAGCTTATCCTCACTCCA
	FgTRI101-RT-F	TTTCGCCGTAGATGCAGATG
	FgTRI101-RT-R	TCCTAGTTTGCGCGCTATATTT
	AtEF1α-RT-F	TCTTGCCTGCTTTGAATGGA
	AtEF1α-RT-R	TGTGAGGTCAACCACTGCGACAT
