# Supplementary material for: Arabidopsis thaliana detoxification gene AtDTX1 is involved in trichothecene 3-acetyl-deoxynivalenol efflux
Source: Front Plant Sci. 2025 May 19;16:1574367. doi: 10.3389/fpls.2025.1574367 (PMC12127357; doi:10.3389/fpls.2025.1574367)
Supplement: Supplementary file 6 [file Table2.xlsx]

## Sheet: Sheet1
Table S2 Differentially expressed genes in Arabidopsis thaliana transcriptomic study.
Genes up regulated by treatmnet
gene_id	B1DON	B2DON	B3DON	A1CK	A2CK	A3CK	log2FoldChange	pvalue	padj	gene_name	gene_chr	gene_start	gene_end	gene_strand	gene_length	gene_biotype	gene_description	tf_family	B1DON_readcount	B2DON_readcount	B3DON_readcount	A1CK_readcount	A2CK_readcount	A3CK_readcount	B1DON_fpkm	B2DON_fpkm	B3DON_fpkm	A1CK_fpkm
AT1G05680	3085.61	3235.82	4149.89	685.211	921.037	774.698	2.13647	1.57782e-36	3.1577e-32	UGT74E2	1	1703002	1704838	-	1755	protein_coding	Glycosyltransferase (Fragment) [Source:UniProtKB/TrEMBL;Acc:A0A0K1SBE8]	UDPGT	2674	3002	3384	760	1097	937	83.656	87.7286	112.511	18.5772
AT5G24640	825.059	807.338	1209.16	149.664	149.448	97.5607	2.84125	4.33941e-36	4.34223e-32	-	5	8436352	8436895	+	544	protein_coding	Gb [Source:UniProtKB/TrEMBL;Acc:Q9FLU0]	-	715	749	986	166	178	118	72.1639	70.6139	105.759	13.0904
AT2G36800	5235.37	6108.39	7557.85	1712.13	1909.24	1365.02	1.92244	2.38179e-27	1.58889e-23	UGT73C5	2	15423172	15425129	-	1958	protein_coding	Glycosyltransferase (Fragment) [Source:UniProtKB/TrEMBL;Acc:W8Q3B1]	UDPGT	4537	5667	6163	1899	2274	1651	127.224	148.439	183.662	41.6061
AT3G22370	5294.23	5022.96	5348.01	1776.14	2234.17	2128.15	1.35142	2.62827e-24	1.31499e-20	AOX1A	3	7906521	7908746	+	1764	protein_coding	Ubiquinol oxidase 1a, mitochondrial [Source:UniProtKB/Swiss-Prot;Acc:Q39219]	AOX	4588	4660	4361	1970	2661	2574	142.803	135.486	144.254	47.9085
AT2G41730	2814.43	2930.78	3851.89	949.377	828.682	553.946	2.04127	3.5934e-23	1.43829e-19	-	2	17409370	17410334	+	965	protein_coding	Calcium-binding site protein [Source:UniProtKB/TrEMBL;Acc:O22947]	-	2439	2719	3141	1053	987	670	138.771	144.507	189.924	46.8108
AT4G37370	2489.02	2244.16	3064.59	757.338	887.454	591.979	1.80156	1.17371e-22	3.9149e-19	CYP81D8	4	17569740	17571743	-	1790	protein_coding	Cytochrome P450, family 81, subfamily D, polypeptide 8 [Source:UniProtKB/TrEMBL;Acc:Q9SZT7]	p450	2157	2082	2499	840	1057	716	66.1622	59.6534	81.4617	20.1313
AT4G15760	4112.6	4283.53	6047.02	1468.7	1347.55	963.205	1.93422	1.87917e-22	5.37254e-19	MO1	4	8972649	8974769	-	1662	protein_coding	monooxygenase 1 [Source:TAIR;Acc:AT4G15760]	FAD_binding_3	3564	3974	4931	1629	1605	1165	117.739	122.632	173.119	42.047
AT2G47000	5649.64	5967.19	7178.91	1250.51	1365.18	2190.98	1.96708	1.70563e-21	4.26684e-18	ABCB4	2	19309643	19315343	-	5046	protein_coding	ABC transporter B family member 4 [Source:UniProtKB/Swiss-Prot;Acc:O80725]	ABC_membrane	4896	5536	5854	1387	1626	2650	53.273	56.2673	67.6933	11.7916
AT2G36750	399.259	392.351	727.211	86.5529	69.6865	98.3875	2.57547	2.32133e-21	5.16186e-18	UGT73C1	2	15410376	15412064	-	1689	protein_coding	UDP-glycosyltransferase 73C1 [Source:UniProtKB/Swiss-Prot;Acc:Q9ZQ99]	UDPGT	346	364	593	96	83	119	11.2476	11.053	20.4864	2.43829
AT5G43450	3589.87	3359.78	3338.06	1520.09	1655.68	1680.86	1.08278	7.80866e-20	1.42408e-16	-	5	17457124	17458980	-	1629	protein_coding	1-aminocyclopropane-1-carboxylate oxidase homolog 10 [Source:UniProtKB/Swiss-Prot;Acc:Q9LSW6]	2OG-FeII_Oxy	3111	3117	2722	1686	1972	2033	104.856	98.1348	97.5006	44.3998
AT5G54100	1354.71	1260.05	1935.14	490.467	444.986	483.67	1.68048	7.82736e-20	1.42408e-16	-	5	21953700	21956580	-	1621	protein_coding	At5g54100 [Source:UniProtKB/TrEMBL;Acc:Q9LVW0]	-	1174	1169	1578	544	530	585	39.7647	36.9861	56.8021	14.3966
AT2G21640	2185.54	2329.32	3168.83	763.649	810.211	966.512	1.59636	1.83598e-19	3.06195e-16	-	2	9254378	9255743	+	735	protein_coding	Marker for oxidative stress response protein [Source:UniProtKB/TrEMBL;Acc:Q9SIJ6]	-	1894	2161	2584	847	965	1169	141.483	150.791	205.138	49.4357
AT2G04050	3732.96	4484.01	5749.02	1409.19	895.01	1446.87	1.89655	2.00931e-19	3.09326e-16	DTX3	2	1337180	1339468	-	1835	protein_coding	Protein DETOXIFICATION 3 [Source:UniProtKB/Swiss-Prot;Acc:Q9SIA4]	MatE	3235	4160	4688	1563	1066	1750	96.7946	116.269	149.07	36.5399
AT2G03760	5038.05	4910.86	6097.29	1858.18	2402.09	1876.8	1.38646	4.92376e-19	7.03851e-16	SOT12	2	1149295	1150663	-	1369	protein_coding	Cytosolic sulfotransferase 12 [Source:UniProtKB/Swiss-Prot;Acc:P52839]	Sulfotransfer_1	4366	4556	4972	2061	2861	2270	175.103	170.682	211.918	64.5831
AT1G35140	1066.23	1345.2	1520.64	476.041	516.352	409.259	1.48813	2.57874e-17	3.44055e-14	EXL1	1	12851983	12853235	+	1253	protein_coding	Protein EXORDIUM-like 1 [Source:UniProtKB/Swiss-Prot;Acc:Q9C6E4]	-	924	1248	1240	528	615	495	40.4887	51.0824	57.7445	18.077
AT3G45730	833.137	908.659	1069.36	405.717	315.688	333.195	1.4148	1.35443e-16	1.69414e-13	-	3	16789780	16790690	+	911	protein_coding	Uncharacterized protein At3g45730 [Source:UniProtKB/TrEMBL;Acc:Q9M170]	-	722	843	872	450	376	403	43.5143	47.4588	55.8519	21.1904
AT2G18193	3507.94	3592.6	3330.7	1475.91	1042.78	1551.05	1.35801	2.73898e-16	3.22442e-13	-	2	7917413	7919345	-	1857	protein_coding	AAA-ATPase At2g18193 [Source:UniProtKB/Swiss-Prot;Acc:Q8GW96]	AAA	3040	3333	2716	1637	1242	1876	89.8824	92.0515	85.341	37.8165
AT3G61630	1758.59	1852.89	2036.93	916.92	667.479	742.454	1.27976	5.40616e-16	6.01075e-13	CRF6	3	22804998	22806527	+	1530	protein_coding	CRF6 [Source:UniProtKB/TrEMBL;Acc:A0A178VFH2]	AP2	1524	1719	1661	1017	795	898	54.6898	57.6225	63.3459	28.515
AT2G32020	319.638	280.251	315.166	89.2577	83.9596	46.3	2.06153	1.3617e-15	1.4343e-12	-	2	13630980	13631929	-	950	protein_coding	Acyl-CoA N-acyltransferases (NAT) superfamily protein [Source:UniProtKB/TrEMBL;Acc:Q9SKZ7]	-	277	260	257	99	100	56	16.0092	14.0364	15.7852	4.4705
AT5G62480	715.436	697.393	859.655	272.281	354.31	286.068	1.31525	4.91629e-14	4.91949e-11	GSTU9	5	25088527	25089626	-	1031	protein_coding	Glutathione S-transferase U9 [Source:UniProtKB/Swiss-Prot;Acc:Q9FUT0]	-	620	647	701	302	422	346	33.0176	32.185	39.6734	12.5659
AT1G32870	1667.43	1550	1682.52	731.192	776.627	933.441	1.00471	4.1315e-12	3.75835e-09	ANAC13	1	11911631	11913947	+	1956	protein_coding	NAC domain protein 13 [Source:TAIR;Acc:AT1G32870]	NAM	1445	1438	1372	811	925	1129	40.5613	37.7049	40.9285	17.7867
AT4G12735	453.494	405.286	609.484	180.319	166.24	200.909	1.42206	4.90662e-12	4.2694e-09	-	4	7493716	7494234	-	519	protein_coding	At4g12735 [Source:UniProtKB/TrEMBL;Acc:Q8LCC1]	-	393	376	497	200	198	243	41.5756	37.1559	55.8765	16.5313
AT1G80840	1473.57	1548.92	1643.28	868.234	871.501	769.737	0.894774	1.24983e-11	1.0422e-08	WRKY40	1	30383561	30385499	+	1325	protein_coding	Probable WRKY transcription factor 40 [Source:UniProtKB/Swiss-Prot;Acc:Q9SAH7]	WRKY	1277	1437	1340	963	1038	931	52.9161	55.6222	59.0105	31.1785
AT3G06435	162.704	267.316	278.376	69.4227	70.5261	67.7964	1.76968	2.12277e-11	1.69932e-08	-	3	1968288	1970946	-	2659	protein_coding	At3g06435 [Source:UniProtKB/TrEMBL;Acc:Q3EBB7]	-	141	248	227	77	84	82	2.91148	4.78345	4.98136	1.24227
AT2G20720	53.0807	63.5954	101.785	8.11434	9.23556	7.44107	3.13735	2.37139e-11	1.82533e-08	-	2	8927822	8930120	-	2221	protein_coding	At2g20720 [Source:UniProtKB/TrEMBL;Acc:Q8L705]	-	46	59	83	9	11	9	1.13716	1.36242	2.18057	0.173836
AT1G62300	1901.67	1845.34	2549.53	1050.36	982.328	1041.75	1.03396	8.58981e-11	6.36696e-08	WRKY6	1	23016569	23019494	-	2319	protein_coding	Uncharacterized protein At1g62300 (Fragment) [Source:UniProtKB/TrEMBL;Acc:C0SV11]	WRKY	1648	1712	2079	1165	1170	1260	39.0184	37.8626	52.3111	21.5511
AT2G04040	3451.4	3102.16	3984.33	1387.55	1547.38	1990.9	1.09685	1.03162e-10	7.37349e-08	DTX1	2	1334270	1336550	-	1845	protein_coding	Protein DETOXIFICATION [Source:UniProtKB/TrEMBL;Acc:A0A178VPK7]	MatE	2991	2878	3249	1539	1843	2408	89.0088	80.0022	102.753	35.7838
AT1G59590	350.794	322.288	345.824	137.042	135.175	77.7179	1.54312	1.07618e-10	7.42677e-08	ZCF37	1	21887588	21888792	+	1205	protein_coding	At1g59590 [Source:UniProtKB/TrEMBL;Acc:Q9SLT9]	-	304	299	282	152	161	94	13.8516	12.726	13.6553	5.41129
AT3G50930	3057.91	2485.61	2446.52	1141.42	1523.87	1156.67	1.0638	1.16787e-10	7.74885e-08	HSR4	3	18929526	18932181	+	2656	protein_coding	Protein HYPER-SENSITIVITY-RELATED 4 [Source:UniProtKB/Swiss-Prot;Acc:Q8VZG2]	AAA	2650	2306	1995	1266	1815	1399	54.7811	44.5286	43.8283	20.448
AT1G10170	6812.8	6308.88	7590.96	3371.96	2763.11	3993.37	1.03203	1.20029e-10	7.74885e-08	ATNFXL1	1	3333504	3338188	-	4299	protein_coding	NF-X-like 1 [Source:TAIR;Acc:AT1G10170]	-	5904	5853	6190	3740	3291	4830	75.4036	69.8262	84.0162	37.3206
AT3G02550	10060	13366.9	18789.8	5972.15	4347.43	2687.88	1.69851	1.47492e-10	9.22426e-08	LBD41	3	536500	538126	-	1515	protein_coding	LOB domain-containing protein 41 [Source:UniProtKB/Swiss-Prot;Acc:Q9M886]	-	8718	12401	15322	6624	5178	3251	315.949	419.809	590.123	187.565
AT1G72330	1344.33	1251.43	1967.03	622.099	641.452	720.13	1.20117	2.16409e-10	1.31242e-07	ALAAT2	1	27233418	27236822	+	2132	protein_coding	alanine aminotransferase 2 [Source:TAIR;Acc:AT1G72330]	Aminotran_1_2	1165	1161	1604	690	764	871	30.0021	27.9288	43.8993	13.8837
AT4G34135	1554.34	1292.39	1553.76	722.176	773.268	837.534	0.914974	2.2889e-10	1.34729e-07	UGT73B2	4	16345150	16347434	-	2285	protein_coding	UDP-glucosyl transferase 73B2 [Source:UniProtKB/Swiss-Prot;Acc:Q94C57]	UDPGT	1347	1199	1267	801	921	1013	32.3664	26.9117	32.3542	15.038
AT5G14730	908.142	989.501	1049.74	273.183	516.352	323.273	1.40464	2.77555e-10	1.58706e-07	-	5	4756057	4757744	+	1688	protein_coding	At5g14730 [Source:UniProtKB/TrEMBL;Acc:Q9LER3]	-	787	918	856	303	615	391	25.5985	27.8919	29.5898	7.70043
AT1G22220	407.337	776.079	1015.4	243.43	204.022	119.884	1.95502	3.85865e-10	2.14509e-07	-	1	7846459	7847836	+	1378	protein_coding	AUF2 [Source:UniProtKB/TrEMBL;Acc:A0A178W7K5]	-	353	720	828	270	243	145	14.065	26.7973	35.0607	8.40541
AT4G08555	341.563	312.587	459.872	158.68	73.0449	71.1036	1.88129	7.08717e-10	3.83339e-07	-	4	5448049	5448638	+	590	protein_coding	At4g08555 [Source:UniProtKB/TrEMBL;Acc:Q8GWL6]	-	296	290	375	176	87	86	27.5456	25.2089	37.0868	12.7969
AT1G05675	380.796	352.469	437.798	131.633	177.994	85.9857	1.56555	8.30074e-10	4.37165e-07	UGT74E1	1	1701116	1702749	-	1493	protein_coding	Glycosyltransferase (Fragment) [Source:UniProtKB/TrEMBL;Acc:A0A1W6AJW6]	UDPGT	330	327	357	146	212	104	12.1358	11.233	13.9524	4.19505
AT5G37490	183.475	156.294	166.78	49.5876	25.1879	58.7018	1.9243	8.79183e-10	4.51156e-07	PUB21	5	14887429	14889151	+	1723	protein_coding	U-box domain-containing protein 21 [Source:UniProtKB/Swiss-Prot;Acc:Q5PNY6]	U-box	159	145	136	55	30	71	5.0667	4.31609	4.60568	1.36937
AT5G40690	766.209	722.185	880.502	331.786	452.543	352.211	1.05878	1.77051e-09	8.85828e-07	-	5	16290386	16291713	+	1328	protein_coding	At5g40690 [Source:UniProtKB/TrEMBL;Acc:Q9FM29]	-	664	670	718	368	539	426	27.4526	25.8752	31.5476	11.8876
AT2G30250	1290.09	1348.44	1448.29	779.878	803.494	816.037	0.768048	1.91915e-09	9.3678e-07	WRKY25	2	12903208	12905338	-	1776	protein_coding	Probable WRKY transcription factor 25 [Source:UniProtKB/Swiss-Prot;Acc:O22921]	WRKY	1118	1251	1181	865	957	987	34.563	36.1262	38.8014	20.8938
AT3G58150	125.778	126.113	103.011	33.3589	39.461	32.2446	1.75684	2.03575e-09	9.70036e-07	-	3	21532813	21534135	-	782	protein_coding	Optic atrophy 3 protein (OPA3) [Source:UniProtKB/TrEMBL;Acc:F4J4P1]	-	109	117	84	37	47	39	7.65302	7.67338	6.26776	2.02974
AT1G76650	1006.23	1793.61	2219.65	616.69	608.707	316.659	1.70287	2.61516e-09	1.20629e-06	CML38	1	28766750	28768138	-	993	protein_coding	CML38 [Source:UniProtKB/TrEMBL;Acc:A0A178WMC5]	-	872	1664	1810	684	725	383	48.2148	85.9432	106.358	29.5496
AT3G25250	283.866	175.696	188.854	53.194	85.6388	60.3554	1.7013	2.65212e-09	1.20629e-06	OXI1	3	9195334	9197126	+	1675	protein_coding	Serine/threonine-protein kinase OXI1 [Source:UniProtKB/Swiss-Prot;Acc:Q9LSF1]	Pkinase	246	163	154	59	102	73	8.06368	4.99092	5.36471	1.51106
AT2G15890	1025.84	1335.5	1710.73	701.439	457.58	453.905	1.33639	3.05257e-09	1.35758e-06	MEE14	2	6920369	6922161	-	1622	protein_coding	CCG-binding protein 1 [Source:UniProtKB/Swiss-Prot;Acc:Q9XIM0]	-	889	1239	1395	778	545	549	30.0929	39.1767	50.1838	20.5766
AT4G30440	3329.08	4664.02	4975.21	2372.99	2092.27	1837.12	1.04109	3.8247e-09	1.66399e-06	GAE1	4	14881689	14883583	-	1895	protein_coding	GAE1 [Source:UniProtKB/TrEMBL;Acc:A0A384LBP5]	-	2885	4327	4057	2632	2492	2222	83.5891	117.108	124.921	59.5828
AT1G76600	400.413	407.442	447.609	210.973	187.23	113.27	1.2966	2.95085e-08	1.23032e-05	-	1	28746833	28747848	+	1016	protein_coding	Poly polymerase [Source:UniProtKB/TrEMBL;Acc:Q9C9J8]	-	347	378	365	234	223	137	18.7521	19.0812	20.9623	9.88022
AT5G62520	951.991	1364.61	1924.11	442.682	633.056	620.089	1.32178	3.5913e-08	1.46679e-05	SRO5	5	25097944	25099907	+	1783	protein_coding	Probable inactive poly [ADP-ribose] polymerase SRO5 [Source:UniProtKB/Swiss-Prot;Acc:Q9FJJ3]	-	825	1266	1569	491	754	750	25.4048	36.4158	51.3466	11.8134
AT5G15120	1502.42	2175.18	2886.77	1110.76	894.17	760.643	1.24714	3.79717e-08	1.51985e-05	PCO1	5	4898641	4900734	+	1438	protein_coding	Plant cysteine oxidase 1 [Source:UniProtKB/Swiss-Prot;Acc:Q9LXG9]	-	1302	2018	2354	1232	1065	920	49.7124	71.973	95.5185	36.7533
AT5G13210	401.567	500.14	885.408	198.35	198.984	248.036	1.4684	4.62816e-08	1.81615e-05	-	5	4213955	4216908	+	2954	protein_coding	AT5g13210/T31B5_30 [Source:UniProtKB/TrEMBL;Acc:Q9LYV5]	-	348	464	722	220	237	300	6.46818	8.05592	14.2616	3.1949
AT2G47890	319.638	322.288	347.05	146.058	121.741	183.546	1.13098	5.67828e-08	2.17744e-05	COL13	2	19607996	19610287	+	2214	protein_coding	Zinc finger protein CONSTANS-LIKE 13 [Source:UniProtKB/Swiss-Prot;Acc:O82256]	CCT	277	299	283	162	145	222	6.86934	6.9263	7.45846	3.13893
AT5G66480	312.715	340.612	392.424	186.63	166.24	164.53	1.01518	5.84414e-08	2.17744e-05	-	5	26544541	26547000	-	1716	protein_coding	Bacteriophage N4 adsorption B protein [Source:UniProtKB/TrEMBL;Acc:Q93ZY1]	-	271	316	320	207	198	199	8.67092	9.44446	10.8811	5.17485
AT2G47520	886.217	671.524	1265.57	316.459	476.051	357.171	1.29527	5.87526e-08	2.17744e-05	ERF071	2	19502776	19503702	-	843	protein_coding	Ethylene-responsive transcription factor ERF071 [Source:UniProtKB/Swiss-Prot;Acc:O22259]	AP2	768	623	1032	351	567	432	50.0203	37.9025	71.4319	17.8618
AT4G34150	2333.24	2393.99	2198.8	1403.78	1560.81	1367.5	0.677051	6.12839e-08	2.22995e-05	-	4	16354857	16357460	+	1427	protein_coding	AT4g34150/F28A23_90 [Source:UniProtKB/TrEMBL;Acc:Q945K9]	C2	2022	2221	1793	1557	1859	1654	77.7983	79.8237	73.3156	46.8068
AT4G27585	2119.77	1994.09	2328.79	1179.28	1344.19	1372.46	0.725301	6.77162e-08	2.42001e-05	-	4	13766699	13769961	-	1650	protein_coding	SPFH/Band 7/PHB domain-containing membrane-associated protein family [Source:UniProtKB/TrEMBL;Acc:Q93VP9]	-	1837	1850	1899	1308	1601	1660	61.1277	57.5036	67.1554	34.007
AT3G19680	1067.38	1212.62	1368.58	717.668	657.404	728.398	0.794375	9.06232e-08	3.18183e-05	-	3	6840281	6842320	+	1856	protein_coding	Uncharacterized protein At3g19680 [Source:UniProtKB/TrEMBL;Acc:Q9LJM6]	-	925	1125	1116	796	783	881	27.3638	31.0872	35.0854	18.3984
AT2G18190	249.249	275.939	377.709	129.829	71.3657	130.632	1.44402	1.26614e-07	4.36882e-05	-	2	7913955	7915872	-	1835	protein_coding	AAA-ATPase At2g18190 [Source:UniProtKB/Swiss-Prot;Acc:F4IQG2]	AAA	216	256	308	144	85	158	6.46295	7.15503	9.79388	3.36644
AT3G55980	2332.09	2616.03	2407.28	1445.25	1187.19	734.186	1.12783	1.31746e-07	4.46578e-05	SZF1	3	20776220	20778952	+	2338	protein_coding	Salt-inducible zinc finger 1 [Source:UniProtKB/TrEMBL;Acc:A0A1I9LNJ4]	-	2021	2427	1963	1603	1414	888	47.4608	53.2394	48.991	29.4126
AT2G35480	368.103	462.414	402.235	202.858	225.012	217.445	0.934046	1.33886e-07	4.46578e-05	-	2	14910343	14912048	+	1338	protein_coding	Envelope glycoprotein [Source:UniProtKB/TrEMBL;Acc:Q8VZ11]	-	319	429	328	225	268	263	13.0902	16.444	14.304	7.21391
ATCG00280	623.122	232.824	478.267	91.0609	111.666	185.2	1.78052	1.36468e-07	4.47727e-05	PSBC	Pt	33720	35141	+	1422	protein_coding	Photosystem II CP43 reaction center protein [Source:UniProtKB/TrEMBL;Acc:A0A1B1W4T4]	-	540	216	390	101	133	224	20.8501	7.79043	16.0031	3.04696
AT5G15090	6944.34	6494.27	7283.15	4526	4696.7	4531.61	0.591191	1.54744e-07	4.99499e-05	VDAC3	5	4888964	4891603	-	1594	protein_coding	Mitochondrial outer membrane protein porin 3 [Source:UniProtKB/Swiss-Prot;Acc:Q9SMX3]	-	6018	6025	5939	5020	5594	5481	207.289	193.855	217.403	135.101
AT5G55150	84.2368	65.7511	136.122	27.9494	7.55637	18.1893	2.41707	1.67294e-07	5.31436e-05	-	5	22382202	22383392	-	1156	protein_coding	Putative F-box protein At5g55150 [Source:UniProtKB/Swiss-Prot;Acc:Q9FLP7]	-	73	61	111	31	9	22	3.46719	2.70632	5.6028	1.1504
AT5G56870	4345.7	7205.68	6011.45	3007.71	3203.06	2105	1.07869	2.05838e-07	6.43663e-05	BGAL4	5	23003909	23009672	+	3812	protein_coding	Beta-galactosidase 4 [Source:UniProtKB/Swiss-Prot;Acc:Q9SCV8]	-	3766	6685	4902	3336	3815	2546	54.2426	89.9407	75.0344	37.542
AT1G10140	1156.24	1424.97	2171.82	687.014	811.05	472.921	1.26979	2.46479e-07	7.58888e-05	-	1	3322554	3323735	-	1182	protein_coding	At1g10140 [Source:UniProtKB/TrEMBL;Acc:Q9SY56]	-	1002	1322	1771	762	966	572	46.544	57.3616	87.4261	27.6555
AT2G36220	136.164	149.826	183.949	60.4067	72.2053	49.6071	1.36609	3.66544e-07	0.000109487	-	2	15192480	15193698	+	1219	protein_coding	At2g36220/F2H17.17 [Source:UniProtKB/TrEMBL;Acc:Q9SJN3]	-	118	139	150	67	86	60	5.31485	5.84815	7.18005	2.35785
ATCG00340	560.809	257.615	392.424	126.223	57.0926	170.318	1.77528	4.95283e-07	0.000145766	PSAB	Pt	37375	39579	-	2205	protein_coding	Photosystem I P700 chlorophyll a apoprotein A2 [Source:UniProtKB/TrEMBL;Acc:A0A1B1W4U2]	-	486	239	320	140	68	206	12.1015	5.559	8.46801	2.72373
AT1G72940	2259.39	2718.43	2826.68	1275.75	1739.64	1126.08	0.914105	5.04507e-07	0.000146329	-	1	27441981	27443859	+	1785	protein_coding	At1g72940/F3N23_14 [Source:UniProtKB/TrEMBL;Acc:Q9SSN2]	TIR	1958	2522	2305	1415	2072	1362	60.2265	72.4627	75.3482	34.0066
AT3G19580	400.413	344.924	351.956	193.842	214.097	179.412	0.901603	5.46425e-07	0.000156223	AZF2	3	6802903	6804296	-	1394	protein_coding	ZF2 [Source:UniProtKB/TrEMBL;Acc:A0A178VJ97]	-	347	320	287	215	255	217	13.6672	11.7732	12.0132	6.61638
AT1G30040	200.784	185.397	203.57	63.1115	105.789	76.0643	1.26556	5.78225e-07	0.000162986	GA2OX2	1	10537457	10540044	+	2382	protein_coding	Gibberellin 2-beta-dioxygenase 2 [Source:UniProtKB/Swiss-Prot;Acc:Q9XFR9]	2OG-FeII_Oxy	174	172	166	70	126	92	4.0107	3.70335	4.06637	1.26067
AT4G24110	2895.21	3926.74	5840.99	2057.44	2025.95	1206.28	1.25937	6.06566e-07	0.0001686	-	4	12519907	12520898	-	992	protein_coding	NADP-specific glutamate dehydrogenase [Source:UniProtKB/TrEMBL;Acc:O22980]	-	2509	3643	4763	2282	2413	1459	138.868	188.345	280.162	98.6844
AT4G17900	1532.42	1701.98	1812.51	998.965	1091.48	754.855	0.826903	8.39077e-07	0.000230034	-	4	9945778	9948157	+	1912	protein_coding	At4g17900 [Source:UniProtKB/TrEMBL;Acc:Q0WUB8]	-	1328	1579	1478	1108	1300	913	38.135	42.3547	45.1052	24.8597
AT2G18670	215.785	305.042	463.551	133.436	141.892	96.7339	1.40325	8.67916e-07	0.000234724	ATL56	2	8093220	8094823	+	1166	protein_coding	RING-H2 finger protein ATL56 [Source:UniProtKB/Swiss-Prot;Acc:Q9ZV51]	-	187	283	378	148	169	117	8.80554	12.4479	18.9162	5.44512
AT5G46710	460.418	507.685	517.51	315.558	194.786	230.673	1.00457	9.93615e-07	0.000265136	-	5	18952603	18954692	-	1479	protein_coding	At5g46710 [Source:UniProtKB/TrEMBL;Acc:Q9FIQ4]	-	399	471	422	350	232	279	14.8121	16.3328	16.6489	10.1518
AT5G59820	958.915	800.871	1191.99	419.241	612.066	360.479	1.08415	1.04288e-06	0.00027462	ZAT12	5	24102814	24103794	+	981	protein_coding	Zinc finger protein ZAT12 [Source:UniProtKB/Swiss-Prot;Acc:Q42410]	-	831	743	972	465	729	436	46.5099	38.8443	57.8146	20.3343
AT5G47910	4983.82	5971.5	7498.99	3261.06	3829.4	3442.74	0.808914	1.09915e-06	0.000285678	RBOHD	5	19397041	19402061	+	3603	protein_coding	Respiratory burst oxidase homolog protein D [Source:UniProtKB/Swiss-Prot;Acc:Q9FIJ0]	FAD_binding_8	4319	5540	6115	3617	4561	4164	65.8161	78.8593	99.0313	43.0654
AT2G04070	488.112	347.08	442.704	231.709	210.739	232.327	0.920651	1.22459e-06	0.000313356	DTX4	2	1353755	1355883	-	1716	protein_coding	Protein DETOXIFICATION 4 [Source:UniProtKB/Swiss-Prot;Acc:Q9SIA3]	MatE	423	322	361	257	251	281	13.5343	9.62379	12.2752	6.42481
AT1G17180	456.956	331.989	618.068	142.452	199.824	241.421	1.26742	1.23695e-06	0.000313356	GSTU25	1	5872024	5873124	+	1016	protein_coding	Glutathione S-transferase U25 [Source:UniProtKB/Swiss-Prot;Acc:Q9SHH7]	GST_N	396	308	504	158	238	292	21.4	15.5476	28.9452	6.67126
AT3G08590	9036.42	8314.83	9387.53	6046.98	5705.06	6311.68	0.565785	1.2732e-06	0.000318506	-	3	2608308	2611555	-	2376	protein_coding	IPGAM2 [Source:UniProtKB/TrEMBL;Acc:A0A384KAQ5]	-	7831	7714	7655	6707	6795	7634	180.961	166.51	187.992	121.095
AT3G50060	724.667	808.416	651.179	468.828	416.44	403.471	0.762176	1.41185e-06	0.000348832	MYB77	3	18557607	18559326	-	1720	protein_coding	Transcription factor MYB77 [Source:UniProtKB/Swiss-Prot;Acc:Q9SN12]	Myb_DNA-binding	628	750	531	520	496	488	20.0468	22.3635	18.0138	12.9694
AT4G22780	282.713	546.489	843.712	239.824	170.438	173.625	1.51866	1.52007e-06	0.00036652	ACR7	4	11968272	11971357	-	2088	protein_coding	ACT domain-containing protein ACR7 [Source:UniProtKB/Swiss-Prot;Acc:Q8LJW1]	ACT	245	507	688	266	203	210	6.44241	12.4533	19.2264	5.46507
ATMG01390	4979.2	2079.25	4435.62	1164.86	1343.35	2020.66	1.34346	1.54335e-06	0.000367702	RRN18	Mt	361350	363284	-	1935	rRNA	Mitochondrial 18S ribosomal RNA, which is a component of the 30S small subunit of mitochondrial ribosome. The rRNA is degraded by a polynucleotide phosphorylase-like protein (AtmtPNPase). [Source:TAIR;Acc:ATMG01390]	-	4315	1929	3617	1292	1600	2444	122.437	51.128	109.071	28.6435
AT1G60140	2320.55	2602.02	2599.81	1658.03	1692.63	1346.83	0.679418	1.63188e-06	0.000384221	TPS10	1	22176934	22181740	-	4361	protein_coding	Probable alpha,alpha-trehalose-phosphate synthase [UDP-forming] 10 [Source:UniProtKB/Swiss-Prot;Acc:O80738]	-	2011	2414	2120	1839	2016	1629	25.3186	28.3896	28.3655	18.0901
AT2G44080	1967.45	2316.38	3021.67	1493.94	1309.77	969.82	0.953114	2.19437e-06	0.000510649	ARL	2	18236789	18238173	+	1287	protein_coding	ARGOS-like protein [Source:UniProtKB/Swiss-Prot;Acc:Q8RXL7]	-	1705	2149	2464	1657	1560	1173	72.7376	85.6378	111.713	55.2317
ATCG00330	94.6222	59.2838	36.7898	18.0319	8.39596	11.575	2.33347	2.43333e-06	0.000559751	RPS14	Pt	36938	37240	-	303	protein_coding	30S ribosomal protein S14, chloroplastic [Source:UniProtKB/TrEMBL;Acc:A0A1B1W4T5]	Ribosomal_S14	82	55	30	20	10	14	14.8588	9.30953	5.77722	2.8316
AT4G17260	575.81	599.306	761.549	321.869	391.252	378.668	0.825813	2.80092e-06	0.000636987	-	4	9673897	9675540	+	1453	protein_coding	L-lactate dehydrogenase [Source:UniProtKB/TrEMBL;Acc:O23569]	-	499	556	621	357	466	458	18.8559	19.6253	24.9383	10.5402
AT5G37500	258.48	213.422	331.108	128.928	129.298	130.632	1.04445	2.98323e-06	0.000670825	GORK	5	14889245	14895233	-	3718	protein_coding	gated outwardly-rectifying K+ channel [Source:TAIR;Acc:AT5G37500]	Ion_trans	224	198	270	143	154	158	3.30789	2.73126	4.23735	1.64995
AT5G60800	662.355	486.127	1048.51	361.539	326.603	302.604	1.14832	4.04518e-06	0.000899514	-	5	24460719	24462595	-	1380	protein_coding	Heavy metal transport/detoxification superfamily protein [Source:UniProtKB/TrEMBL;Acc:F4K0H3]	HMA	574	451	855	401	389	366	22.8374	16.7612	36.1516	12.4655
AT4G39480	318.484	346.002	423.083	215.481	177.994	193.468	0.889605	4.25728e-06	0.000926098	CYP96A9	4	18362258	18364359	+	2102	protein_coding	Cytochrome P450, family 96, subfamily A, polypeptide 9 [Source:UniProtKB/TrEMBL;Acc:Q9SVB0]	p450	276	321	345	239	212	234	7.20924	7.83213	9.57693	4.87764
AT3G55620	3319.85	3192.7	3948.77	2311.68	2192.19	2350.55	0.60979	4.33811e-06	0.000933533	EIF6-2	3	20634057	20636555	+	1282	protein_coding	Eukaryotic translation initiation factor 6-2 [Source:UniProtKB/Swiss-Prot;Acc:Q9M060]	-	2877	2962	3220	2564	2611	2843	123.215	118.496	146.557	85.7975
AT3G01600	810.058	864.466	831.449	519.318	267.831	450.598	1.01818	4.5846e-06	0.000968665	anac044	3	229075	231517	+	1725	protein_coding	NAC domain containing protein 44 [Source:UniProtKB/TrEMBL;Acc:F4J4R5]	NAM	702	802	678	576	319	545	22.344	23.8448	22.934	14.3245
AT1G13300	677.356	895.725	795.886	450.797	498.72	330.714	0.888336	4.61337e-06	0.000968665	HRS1	1	4556878	4558793	+	1336	protein_coding	Transcription factor HRS1 [Source:UniProtKB/Swiss-Prot;Acc:Q9FX67]	-	587	831	649	500	594	400	24.1237	31.9008	28.3451	16.0549
AT1G24095	525.038	432.233	649.953	243.43	333.32	247.209	0.962752	4.64657e-06	0.000968665	-	1	8523225	8524929	+	1001	protein_coding	Putative thiol-disulfide oxidoreductase DCC [Source:UniProtKB/TrEMBL;Acc:Q9LR85]	-	455	401	530	270	397	299	24.9569	20.5456	30.8946	11.5711
ATCG00350	528.499	277.017	351.956	139.747	89.8368	205.87	1.40974	4.89982e-06	0.00101093	PSAA	Pt	39605	41857	-	2253	protein_coding	Photosystem I P700 chlorophyll a apoprotein A1 [Source:UniProtKB/Swiss-Prot;Acc:P56766]	-	458	257	287	155	107	249	11.1614	5.85032	7.43294	2.95131
ATCG00270	308.099	125.035	230.549	60.4067	73.8845	99.2143	1.50469	5.51985e-06	0.00110469	PSBD	Pt	32711	33772	+	1062	protein_coding	Photosystem II D2 protein [Source:UniProtKB/Swiss-Prot;Acc:P56761]	Photo_RC	267	116	188	67	88	120	13.8038	5.60197	10.3294	2.70642
AT4G24230	1216.24	1553.24	1514.51	951.181	862.266	683.752	0.778982	5.7419e-06	0.00113775	ACBP3	4	12566631	12568866	-	1810	protein_coding	Acyl-CoA-binding domain 3 [Source:UniProtKB/TrEMBL;Acc:B3H4G6]	-	1054	1441	1235	1055	1027	827	31.9724	40.8313	39.8133	25.0045
AT1G74940	958.915	1358.14	1553.76	784.386	712.817	587.845	0.892653	6.74275e-06	0.00132297	FLZ13	1	28145978	28147485	+	1395	protein_coding	FCS-Like Zinc finger 13 [Source:UniProtKB/Swiss-Prot;Acc:Q8GRN0]	-	831	1260	1267	870	849	711	32.7069	46.3238	52.9959	26.7541
AT3G08760	1013.15	948.541	1095.11	625.706	717.855	579.577	0.668233	7.48713e-06	0.00145476	ATSIK	3	2657838	2661095	-	2972	protein_coding	ATSIK [Source:UniProtKB/TrEMBL;Acc:A0A384KX76]	Pkinase_Tyr	878	880	893	694	855	701	16.2203	15.1859	17.5325	10.0174
AT1G57990	1292.4	1157.65	1268.02	636.525	885.774	535.757	0.85313	8.06042e-06	0.00154575	PUP18	1	21441179	21443036	-	1858	protein_coding	PUP18 [Source:UniProtKB/TrEMBL;Acc:A0A178WC51]	-	1120	1074	1034	706	1055	648	33.0967	29.646	32.4724	16.3006
AT1G26270	3059.07	3336.06	4520.24	2354.96	2131.74	2018.18	0.746679	9.05105e-06	0.00170528	PI4KG5	1	9089469	9092560	-	2763	protein_coding	Phosphatidylinositol 4-kinase gamma 5 [Source:UniProtKB/Swiss-Prot;Acc:Q9C671]	PI3_PI4_kinase	2651	3095	3686	2612	2539	2441	52.6795	57.4496	77.8421	40.5543
AT1G69890	271.173	337.379	505.246	124.42	214.097	106.655	1.32205	9.1173e-06	0.00170528	-	1	26323086	26324946	-	1599	protein_coding	Actin cross-linking protein (DUF569) [Source:UniProtKB/TrEMBL;Acc:Q9CAS2]	-	235	313	412	138	255	129	8.06924	10.0393	15.0345	3.70233
AT5G04760	311.561	402.052	358.087	198.35	214.937	197.602	0.811337	9.96636e-06	0.00184682	-	5	1373530	1374787	-	1128	protein_coding	Duplicated homeodomain-like superfamily protein [Source:UniProtKB/TrEMBL;Acc:Q9LZ21]	Myb_DNA-binding	270	373	292	220	256	239	13.1422	16.9593	15.1048	8.36678
AT4G26200	575.81	418.22	529.773	330.885	230.889	183.546	1.03249	1.04073e-05	0.00191084	ACS7	4	13275200	13277188	+	1693	protein_coding	1-aminocyclopropane-1-carboxylate synthase 7 [Source:UniProtKB/Swiss-Prot;Acc:Q9STR4]	Aminotran_1_2	499	388	432	367	275	222	16.1829	11.7539	14.889	9.29937
AT4G37030	141.933	123.957	149.612	39.6701	71.3657	61.1821	1.26717	1.1942e-05	0.00217268	-	4	17451637	17454760	+	2354	protein_coding	Membrane protein [Source:UniProtKB/TrEMBL;Acc:Q58FU6]	-	123	115	122	44	85	74	2.86888	2.50553	3.02408	0.801846
AT5G05190	379.643	286.718	343.371	184.827	188.07	196.775	0.824838	1.24371e-05	0.00224237	EDR4	5	1541218	1544137	+	2745	protein_coding	Protein ENHANCED DISEASE RESISTANCE 4 [Source:UniProtKB/Swiss-Prot;Acc:Q9FHK4]	-	329	266	280	205	224	238	6.58062	4.96989	5.9519	3.20373
AT3G26910	624.275	532.476	559.205	400.307	292.18	294.336	0.798903	1.30617e-05	0.00233396	-	3	9914959	9918810	-	2788	protein_coding	Hydroxyproline-rich glycoprotein family protein [Source:UniProtKB/TrEMBL;Acc:Q9LW19]	-	541	494	456	444	348	356	10.6541	9.08744	9.5436	6.83179
AT5G14120	11616.6	13934.9	13511.7	9176.41	8181.03	5979.31	0.743252	1.35136e-05	0.00235171	-	5	4555821	4558710	+	2490	protein_coding	Major facilitator superfamily protein [Source:UniProtKB/TrEMBL;Acc:Q9FMT8]	-	10067	12928	11018	10178	9744	7232	221.98	266.281	258.192	175.351
AT3G11580	378.489	412.831	600.9	219.087	257.756	256.304	0.923836	1.40525e-05	0.00242442	-	3	3648902	3651726	-	2825	protein_coding	AP2/B3-like transcriptional factor family protein [Source:UniProtKB/TrEMBL;Acc:A0A1I9LT60]	B3	328	383	490	243	307	310	6.37483	6.95325	10.1209	3.69005
AT3G15210	1684.74	1946.67	2560.57	1126.99	1366.02	867.298	0.881679	1.47412e-05	0.00248562	ERF4	3	5121303	5122562	+	1260	protein_coding	Ethylene-responsive transcription factor 4 [Source:UniProtKB/Swiss-Prot;Acc:O80340]	AP2	1460	1806	2088	1250	1627	1049	63.6202	73.5114	96.6941	42.5583
AT1G20310	88.8525	148.748	160.649	36.9653	65.4885	42.1661	1.45966	1.47562e-05	0.00248562	-	1	7032070	7033329	+	1260	protein_coding	Syringolide-induced protein [Source:UniProtKB/TrEMBL;Acc:Q8L956]	-	77	138	131	41	78	51	3.35531	5.61715	6.06654	1.39591
AT3G12150	548.116	769.612	993.324	484.155	314.009	257.13	1.13137	1.47798e-05	0.00248562	-	3	3876339	3879068	-	1888	protein_coding	Alpha/beta hydrolase family protein [Source:UniProtKB/TrEMBL;Acc:Q8RWA3]	-	475	714	810	537	374	311	13.8135	19.3956	25.0336	12.2016
AT5G04770	143.087	136.892	158.196	65.8163	80.6013	56.2214	1.1119	1.59253e-05	0.00262699	CAT6	5	1378621	1382478	+	3025	protein_coding	CAT6 [Source:UniProtKB/TrEMBL;Acc:A0A178UKC8]	-	124	127	129	73	96	68	2.25066	2.15321	2.48831	1.03524
AT5G39890	912.758	1172.74	1917.97	709.554	680.913	559.734	1.03741	1.60143e-05	0.00262699	PCO2	5	15974270	15976270	+	1405	protein_coding	Plant cysteine oxidase 2 [Source:UniProtKB/Swiss-Prot;Acc:Q8LGJ5]	-	791	1088	1564	787	811	677	30.911	39.7155	64.9532	24.0294
AT1G15670	3760.65	4015.13	4878.33	2626.34	3012.47	2310.04	0.670702	1.73661e-05	0.0028028	-	1	5389952	5391672	+	1721	protein_coding	F-box/kelch-repeat protein At1g15670 [Source:UniProtKB/Swiss-Prot;Acc:Q9LMR5]	-	3259	3725	3978	2913	3588	2794	103.972	111.008	134.873	72.6113
AT2G38470	3837.97	3623.86	3591.91	2543.39	2601.91	1899.13	0.650077	1.77564e-05	0.00284288	WRKY33	2	16108235	16110766	+	2028	protein_coding	WRKY33 [Source:UniProtKB/TrEMBL;Acc:A0A384L4W4]	WRKY	3326	3362	2929	2821	3099	2297	90.0466	85.0232	84.2736	59.6733
AT2G39800	1197.78	1393.71	1120.86	762.748	821.125	844.148	0.612817	2.07501e-05	0.00328931	P5CSA	2	16598072	16603319	-	2971	protein_coding	Delta-1-pyrroline-5-carboxylate synthase A [Source:UniProtKB/Swiss-Prot;Acc:P54887]	AA_kinase	1038	1293	914	846	978	1021	19.1826	22.3205	17.9508	12.2155
AT3G14660	2684.04	2415.55	2804.61	1629.18	1581.8	1979.32	0.606559	2.10348e-05	0.00328931	CYP72A13	3	4924777	4927607	+	2593	protein_coding	Cytochrome P450 72A13 [Source:UniProtKB/Swiss-Prot;Acc:Q9LUC8]	p450	2326	2241	2287	1807	1884	2394	49.2516	44.3248	51.464	29.8951
AT1G21520	2048.22	1445.45	2336.15	1008.88	1046.98	1269.12	0.809661	2.10379e-05	0.00328931	-	1	7534019	7534927	-	909	protein_coding	Uncharacterized protein At1g21520/F24J8_4 [Source:UniProtKB/TrEMBL;Acc:Q8GYE6]	-	1775	1341	1905	1119	1247	1535	107.213	75.6611	122.284	52.8093
AT3G10930	235.401	167.073	210.928	102.782	115.025	82.6786	1.02903	2.17532e-05	0.00335614	-	3	3420081	3420932	-	852	protein_coding	Uncharacterized protein At3g10930 [Source:UniProtKB/TrEMBL;Acc:Q84TK4]	-	204	155	172	114	137	100	13.1463	9.33039	11.7796	5.73997
AT2G41640	459.264	482.894	398.556	203.76	299.736	250.516	0.830098	2.18007e-05	0.00335614	-	2	17360374	17363788	+	3028	protein_coding	At2g41640/T32G6.16 [Source:UniProtKB/TrEMBL;Acc:O22225]	-	398	448	325	226	357	303	7.21673	7.58804	6.26279	3.20182
AT5G09570	373.873	317.977	513.831	206.465	211.578	226.539	0.901854	2.23319e-05	0.00341166	-	5	2970498	2972222	+	907	protein_coding	At5g09570 [Source:UniProtKB/TrEMBL;Acc:Q9LXC2]	-	324	295	419	229	252	274	19.6133	16.681	26.9555	10.8311
AT4G05150	3518.33	3291.87	4363.27	1953.75	2664.88	2257.12	0.700252	2.30426e-05	0.00349357	-	4	2660156	2662908	+	1850	protein_coding	AT4g05150/C17L7_70 [Source:UniProtKB/TrEMBL;Acc:Q940N7]	-	3049	3054	3558	2167	3174	2730	90.4896	84.6652	112.221	50.2495
ATCG01210	191.552	60.3617	136.122	21.6382	11.7544	53.7411	2.15172	2.42587e-05	0.0036503	RRN16S.2	Pt	136147	137637	-	1491	rRNA	chloroplast-encoded 16S ribosomal RNA [Source:TAIR;Acc:ATCG01210]	-	166	56	111	24	14	65	6.11285	1.92627	4.34396	0.690523
AT1G21120	281.559	286.718	299.224	172.204	130.977	67.7964	1.22732	2.48148e-05	0.00370611	-	1	7395179	7396823	-	1457	protein_coding	O-methyltransferase family protein [Source:TAIR;Acc:AT1G21120]	-	244	266	244	191	156	82	9.19482	9.36331	9.77171	5.62365
AT5G58430	1534.73	1527.37	1698.46	1062.08	1147.73	1083.09	0.531494	2.61461e-05	0.00387602	EXO70B1	5	23621152	23623543	-	2392	protein_coding	Exocyst complex component EXO70B1 [Source:UniProtKB/Swiss-Prot;Acc:Q9FGH9]	Exo70	1330	1417	1385	1178	1367	1310	30.5284	30.382	33.7854	21.1266
AT2G15960	680.818	806.26	1206.71	501.286	515.512	337.329	0.992098	2.66223e-05	0.00391759	-	2	6947096	6947866	+	771	protein_coding	Expressed protein [Source:UniProtKB/TrEMBL;Acc:Q9XIM6]	-	590	748	984	556	614	408	42.0156	49.7571	74.4699	30.9361
AT5G66985	873.524	1276.22	1711.95	720.373	710.299	442.33	1.0439	2.85607e-05	0.00417215	-	5	26743279	26744019	+	741	protein_coding	At5g66985 [Source:UniProtKB/TrEMBL;Acc:Q8L9T9]	-	757	1184	1396	799	846	535	56.0907	81.9485	109.928	46.2565
AT3G52450	305.791	375.105	378.935	163.188	238.445	171.145	0.887185	2.97842e-05	0.00431936	PUB22	3	19440617	19442427	-	1811	protein_coding	RING-type E3 ubiquitin transferase [Source:UniProtKB/TrEMBL;Acc:A0A178VML4]	U-box	265	348	309	181	284	207	8.03416	9.85527	9.95589	4.28751
AT4G18205	646.2	685.537	802.017	479.647	439.949	331.541	0.770376	3.00276e-05	0.00432333	PUP22	4	10073711	10075370	+	1578	protein_coding	Probable purine permease 22 [Source:UniProtKB/Swiss-Prot;Acc:Q8RY74]	-	560	636	654	532	524	401	19.4847	20.6708	24.183	14.4627
AT3G23170	2163.62	3231.51	4471.19	1188.3	837.078	429.102	2.00719	3.40664e-05	0.00486979	-	3	8267920	8268961	-	1042	protein_coding	At3g23170 [Source:UniProtKB/TrEMBL;Acc:Q9LTD3]	-	1875	2998	3646	1318	997	519	98.7976	147.561	204.169	54.2616
AT3G62550	76.1593	142.281	126.312	57.702	31.9047	21.4964	1.63843	3.56778e-05	0.00502831	-	3	23135630	23137173	+	1152	protein_coding	Adenine nucleotide alpha hydrolases-like superfamily protein [Source:UniProtKB/TrEMBL;Acc:Q93W91]	Usp	66	132	103	64	38	26	3.14561	5.87664	5.21705	2.38326
AT5G27420	1087	1089.74	1302.36	581.527	751.439	295.989	1.09483	3.66355e-05	0.00512559	ATL31	5	9683988	9685742	+	1755	protein_coding	E3 ubiquitin-protein ligase ATL31 [Source:UniProtKB/Swiss-Prot;Acc:Q8LGA5]	-	942	1011	1062	645	895	358	29.4705	29.5448	35.3092	15.7662
AT1G76410	148.857	158.449	194.986	90.1593	88.1576	57.875	1.08906	4.21726e-05	0.0057415	ATL8	1	28668664	28669652	+	989	protein_coding	ATL8 [Source:UniProtKB/TrEMBL;Acc:A0A178WF21]	-	129	147	159	100	105	70	7.16154	7.62305	9.38082	4.33759
AT1G42990	2892.9	2333.63	2686.88	1513.77	1863.06	1837.94	0.601418	4.2682e-05	0.00577159	BZIP60	1	16135723	16137463	-	1231	protein_coding	bZIP transcription factor 60 [Source:UniProtKB/Swiss-Prot;Acc:Q9C7S0]	bZIP_2	2507	2165	2191	1679	2219	2223	111.817	90.2002	103.854	58.511
AT3G28570	56.5425	95.932	114.048	37.8669	29.3859	27.2839	1.49652	4.80133e-05	0.00632164	-	3	10710405	10712028	+	1624	protein_coding	P-loop containing nucleoside triphosphate hydrolases superfamily protein [Source:UniProtKB/TrEMBL;Acc:A0A1I9LRU0]	AAA	49	89	93	42	35	33	1.65662	2.81068	3.34147	1.10945
AT3G53810	773.132	715.717	786.075	533.743	523.908	452.252	0.591386	6.08527e-05	0.00790808	LECRK42	3	19932970	19935392	-	2423	protein_coding	L-type lectin-domain containing receptor kinase IV.2 [Source:UniProtKB/Swiss-Prot;Acc:Q9M345]	Pkinase	670	664	641	592	624	547	15.1822	14.0547	15.4364	10.4812
AT5G52050	200.784	157.372	207.249	98.2736	110.827	77.7179	0.978398	6.1618e-05	0.00795588	DTX50	5	21138703	21140876	+	2174	protein_coding	Protein DETOXIFICATION 50 [Source:UniProtKB/Swiss-Prot;Acc:Q9FJ87]	MatE	174	146	169	109	132	94	4.39443	3.4443	4.53594	2.15086
AT4G30370	81.9289	175.696	194.986	66.7179	57.0926	54.5679	1.3438	6.45922e-05	0.00827834	ATL14	4	14858444	14859503	-	1060	protein_coding	RING-H2 finger protein ATL14 [Source:UniProtKB/Swiss-Prot;Acc:Q9M0C3]	-	71	163	159	74	68	66	3.67761	7.88659	8.75248	2.99482
AT3G27220	1217.39	1649.17	2219.65	870.037	1037.74	973.127	0.819742	6.49427e-05	0.00827834	-	3	10051069	10053761	-	2121	protein_coding	Kelch repeat-containing protein At3g27220 [Source:UniProtKB/Swiss-Prot;Acc:Q9LK31]	-	1055	1530	1810	965	1236	1177	27.3102	36.9963	49.7941	19.5178
AT3G15510	835.444	1313.95	1027.66	640.131	683.432	577.923	0.74099	6.60355e-05	0.00836436	NAC056	3	5243432	5245510	+	1832	protein_coding	NAC transcription factor 56 [Source:UniProtKB/Swiss-Prot;Acc:Q9LD44]	NAM	724	1219	838	710	814	699	21.6983	34.126	26.6906	16.6256
AT1G64900	4845.35	4352.51	4483.45	2989.68	2780.74	3566.75	0.551081	6.64609e-05	0.0083653	CYP89A2	1	24113109	24114984	+	1876	protein_coding	Cytochrome P450 89A2 [Source:UniProtKB/Swiss-Prot;Acc:Q42602]	p450	4199	4038	3656	3316	3312	4314	122.893	110.393	113.714	75.8274
ATMG00030	617.352	285.64	409.593	142.452	167.08	266.225	1.18769	6.81268e-05	0.00846845	ORF107A	Mt	11918	12241	+	324	protein_coding	Uncharacterized mitochondrial protein AtMg00030 [Source:UniProtKB/Swiss-Prot;Acc:P93276]	-	535	265	334	158	199	322	90.6613	41.9477	60.1508	20.9198
AT3G54810	1252.01	1443.29	1277.83	893.479	952.102	920.212	0.52278	7.17779e-05	0.00886722	GATA8	3	20296130	20298827	+	2107	protein_coding	GATA transcription factor [Source:UniProtKB/TrEMBL;Acc:B9DHF1]	GATA	1085	1339	1042	991	1134	1113	28.2734	32.5929	28.8565	20.1769
AT5G18270	460.418	493.673	462.325	231.709	301.415	325.754	0.720991	7.35572e-05	0.00900315	ANAC087	5	6040919	6043014	-	1605	protein_coding	NAC domain-containing protein 87 [Source:UniProtKB/Swiss-Prot;Acc:Q9FK44]	NAM	399	458	377	257	359	394	13.6493	14.6352	13.7059	6.86914
AT1G02520	332.331	230.668	342.145	170.401	130.977	180.239	0.909244	7.42277e-05	0.00900315	ABCB11	1	523536	529069	+	4522	protein_coding	ABC transporter B family member 11 [Source:UniProtKB/Swiss-Prot;Acc:Q9FWX7]	ABC_membrane	288	214	279	189	156	218	3.49683	2.42712	3.60009	1.79298
AT3G26740	642.738	763.144	820.412	511.203	438.269	295.162	0.839454	7.50172e-05	0.00904409	CCL	3	9827682	9828917	+	1068	protein_coding	Light-regulated protein 1, chloroplastic [Source:UniProtKB/Swiss-Prot;Acc:Q96500]	-	557	708	669	567	522	357	28.635	33.9993	36.5506	22.7749
AT5G46780	602.351	785.78	811.828	466.124	496.202	396.03	0.69571	8.15784e-05	0.00977622	-	5	18978953	18980183	+	1231	protein_coding	At5g46780 [Source:UniProtKB/TrEMBL;Acc:Q9FIP7]	-	522	729	662	517	591	479	23.2823	30.3723	31.3791	18.0168
AT1G02750	616.198	584.215	727.211	444.485	371.941	417.527	0.643181	8.33536e-05	0.00987075	DI19-2	1	602489	604387	+	1103	protein_coding	Protein DEHYDRATION-INDUCED 19 homolog 2 [Source:UniProtKB/Swiss-Prot;Acc:Q8GWK1]	-	534	542	593	493	443	505	26.5815	25.2018	31.3703	19.1741
AT4G17490	475.419	586.371	646.274	303.837	363.545	157.916	1.04965	8.81122e-05	0.0103729	ERF6	4	9752824	9754161	-	1338	protein_coding	Ethylene-responsive transcription factor 6 [Source:UniProtKB/Swiss-Prot;Acc:Q8VZ91]	AP2	412	544	527	337	433	191	16.9065	20.8521	22.9824	10.8048
AT5G26200	392.336	766.378	745.606	333.589	346.753	162.05	1.17719	9.13876e-05	0.0106956	-	5	9157142	9158404	+	1263	protein_coding	AT5g26200/T19G15_50 [Source:UniProtKB/TrEMBL;Acc:Q93YZ9]	Mito_carr	340	711	608	370	413	196	14.7805	28.8718	28.0893	12.5673
AT5G66210	1210.47	1355.98	1324.43	869.136	912.641	954.937	0.507561	9.50251e-05	0.0109927	CPK28	5	26456142	26459654	-	2531	protein_coding	Calcium-dependent protein kinase 28 [Source:UniProtKB/Swiss-Prot;Acc:Q9FKW4]	Pkinase	1049	1258	1080	964	1087	1155	22.756	25.4915	24.8984	16.3392
AT4G24160	910.45	924.828	946.724	569.807	674.196	659.775	0.546831	9.56675e-05	0.011002	-	4	12539656	12542489	+	1823	protein_coding	1-acylglycerol-3-phosphate O-acyltransferase [Source:UniProtKB/Swiss-Prot;Acc:O22975]	Abhydrolase_1	789	858	772	632	803	798	23.7631	24.1384	24.7099	14.8722
AT2G46310	283.866	289.952	316.392	181.22	140.213	195.121	0.785	9.62052e-05	0.011002	CRF5	2	19011462	19013018	+	1557	protein_coding	Ethylene-responsive transcription factor CRF5 [Source:UniProtKB/Swiss-Prot;Acc:O82339]	AP2	246	269	258	201	167	236	8.6748	8.86076	9.66877	5.53799
AT5G52940	40.3875	39.8818	68.6743	18.9335	3.35839	9.92143	2.21528	9.77665e-05	0.0111171	-	5	21472103	21473602	+	1500	protein_coding	Putative uncharacterized protein [Source:UniProtKB/TrEMBL;Acc:Q9FLW7]	-	35	37	56	21	4	12	1.28112	1.26508	2.1784	0.600582
AT3G10040	1954.76	3882.55	5057.37	1301.9	734.647	495.245	2.10548	0.000107928	0.0122031	-	3	3096345	3098417	-	2073	protein_coding	Sequence-specific DNA binding transcription factor [Source:UniProtKB/TrEMBL;Acc:Q8RWY5]	-	1694	3602	4124	1444	875	599	44.867	89.1152	116.081	29.8822
AT5G14105	617.352	708.172	800.791	485.057	473.532	416.7	0.628544	0.000114784	0.0129055	-	5	4551864	4553051	-	686	protein_coding	At5g14105 [Source:UniProtKB/TrEMBL;Acc:Q8LEU9]	-	535	657	653	538	564	504	42.8196	49.1189	55.543	33.6436
AT4G02170	71.5436	67.9069	98.1061	17.1303	40.3006	25.6304	1.5111	0.000117848	0.0131759	-	4	958045	958834	+	790	protein_coding	unknown protein; BEST Arabidopsis thaliana protein match is: unknown protein (TAIR:AT5G38700.1); Ha. [Source:TAIR;Acc:AT4G02170]	-	62	63	80	19	48	31	4.30901	4.08998	5.90885	1.03174
ATCG00720	182.321	47.4271	115.275	27.9494	18.4711	49.6071	1.84269	0.000125794	0.0139862	PETB	Pt	74841	76292	+	648	protein_coding	Cytochrome b6 [Source:UniProtKB/Swiss-Prot;Acc:P56773]	-	158	44	94	31	22	60	13.3874	3.48245	8.46434	2.05225
AT1G23710	525.038	478.582	643.821	357.932	353.47	238.941	0.793614	0.000130243	0.0144009	-	1	8385188	8386522	+	1335	protein_coding	At1g23710 [Source:UniProtKB/TrEMBL;Acc:Q9ZUC4]	-	455	444	525	397	421	289	18.713	17.0573	22.9466	12.7572
AT2G28120	1385.87	1469.16	1420.09	906.101	1121.7	884.661	0.553685	0.000135999	0.0149547	-	2	11985687	11987836	+	2150	protein_coding	At2g28120/F24D13.9 [Source:UniProtKB/TrEMBL;Acc:Q9ZUV4]	-	1201	1363	1158	1005	1336	1070	30.6703	32.5136	31.4275	20.0527
AT4G32480	5696.95	7399.7	9696.56	4775.74	4869.66	2879.69	0.863785	0.00014014	0.0153258	-	4	15676240	15677977	+	1313	protein_coding	AT4g32480/F8B4_180 [Source:UniProtKB/TrEMBL;Acc:Q9SUU4]	-	4937	6865	7907	5297	5800	3483	206.448	268.153	351.388	173.065
AT5G11090	1958.22	2431.71	2968.94	1676.06	1610.35	1264.98	0.69316	0.000141886	0.0154324	-	5	3524677	3525846	+	1170	protein_coding	At5g11090 [Source:UniProtKB/TrEMBL;Acc:Q9FY56]	-	1697	2256	2421	1859	1918	1530	79.6359	98.8919	120.739	68.1613
AT5G18170	1898.21	2124.52	2215.97	1382.14	1557.45	1494	0.492599	0.000154009	0.0165709	GDH1	5	6006035	6008726	+	1851	protein_coding	Glutamate dehydrogenase 1 [Source:UniProtKB/Swiss-Prot;Acc:Q43314]	-	1645	1971	1807	1533	1855	1807	48.7947	54.612	56.9629	35.5288
AT1G71520	46.1571	75.4521	129.991	32.4573	28.5463	21.4964	1.60819	0.000156815	0.0167825	ERF020	1	26938369	26939267	+	899	protein_coding	Ethylene-responsive transcription factor ERF020 [Source:UniProtKB/Swiss-Prot;Acc:Q9C9I8]	AP2	40	70	106	36	34	26	2.44294	3.99343	6.87997	1.71786
AT4G04960	789.287	695.238	912.387	525.629	566.728	457.212	0.62882	0.000163533	0.0173163	LECRK71	4	2532906	2535386	+	2481	protein_coding	L-type lectin-domain containing receptor kinase VII.1 [Source:UniProtKB/Swiss-Prot;Acc:Q9S9U1]	Pkinase	684	645	744	583	675	553	15.1371	13.3334	17.4979	10.0806
AT1G76690	484.65	493.673	475.815	217.284	312.33	339.809	0.741094	0.000167862	0.0176799	OPR2	1	28778622	28780483	+	1607	protein_coding	OPR2 [Source:UniProtKB/TrEMBL;Acc:A0A178W9S3]	Oxidored_FMN	420	458	388	241	372	411	14.3498	14.617	14.0882	6.43348
AT1G70530	560.809	672.602	608.258	448.993	392.931	337.329	0.644049	0.000168733	0.0176799	CRK3	1	26588391	26591776	-	2871	protein_coding	Cysteine-rich receptor-like protein kinase 3 [Source:UniProtKB/Swiss-Prot;Acc:Q9CAL2]	Pkinase	486	624	496	498	468	408	9.29429	11.147	10.0807	7.44116
AT4G34138	289.636	299.653	245.265	190.236	104.95	147.995	0.915029	0.000173967	0.0180304	UGT73B1	4	16347997	16350203	-	2082	protein_coding	Glycosyltransferase (Fragment) [Source:UniProtKB/TrEMBL;Acc:W8PUI6]	UDPGT	251	278	200	211	125	179	6.61921	6.84812	5.60518	4.34757
AT3G13310	1681.27	2090.02	3311.08	1013.39	717.015	413.393	1.72415	0.000174801	0.0180304	-	3	4310544	4311629	-	1086	protein_coding	At3g13310 [Source:UniProtKB/TrEMBL;Acc:Q9LTT7]	DnaJ	1457	1939	2700	1124	854	500	73.6619	91.5705	145.069	44.3998
AT4G35750	3408.71	4921.63	5449.79	2892.31	3167.8	2265.39	0.726981	0.000175682	0.0180304	-	4	16940462	16942060	-	1398	protein_coding	At4g35750 [Source:UniProtKB/TrEMBL;Acc:O81806]	-	2954	4566	4444	3208	3773	2740	116.016	167.508	185.484	98.44
AT1G18570	913.912	1101.6	1178.5	725.782	757.316	568.829	0.638479	0.000179252	0.018303	MYB51	1	6389399	6391386	+	1785	protein_coding	Transcription factor MYB51 [Source:UniProtKB/Swiss-Prot;Acc:O49782]	Myb_DNA-binding	792	1022	961	805	902	688	24.3613	29.3643	31.4141	19.3465
AT1G65480	50.7729	59.2838	64.9953	9.01593	24.3483	22.3232	1.64617	0.000190594	0.0191676	FT	1	24331373	24333999	+	975	protein_coding	PEBP (phosphatidylethanolamine-binding protein) family protein [Source:TAIR;Acc:AT1G65480]	-	44	55	53	10	29	27	2.47777	2.89311	3.17184	0.439987
AT2G20800	109.623	132.58	152.064	39.6701	51.2154	81.8518	1.18738	0.000206697	0.0206831	NDB4	2	8953057	8955831	-	2076	protein_coding	External alternative NAD(P)H-ubiquinone oxidoreductase B4, mitochondrial [Source:UniProtKB/Swiss-Prot;Acc:Q9SKT7]	Pyr_redox_2	95	123	124	44	61	99	2.51252	3.03868	3.48525	0.909222
AT2G39400	621.968	630.564	697.78	476.943	402.167	285.241	0.744728	0.000208393	0.0207239	-	2	16452612	16455001	+	1507	protein_coding	Alpha/beta-Hydrolases superfamily protein [Source:UniProtKB/TrEMBL;Acc:O80627]	-	539	585	569	529	479	345	19.6376	19.909	22.0312	15.0587
ATCG00680	441.955	173.54	206.023	90.1593	73.8845	157.089	1.35421	0.000209176	0.0207239	PSBB	Pt	72371	73897	+	1527	protein_coding	Photosystem II CP47 reaction center protein [Source:UniProtKB/TrEMBL;Acc:A0A1B1W4X0]	-	383	161	168	100	88	190	13.7712	5.40747	6.41963	2.80935
AT3G47720	265.404	576.67	909.934	180.319	149.448	95.9071	2.04135	0.000214207	0.0211179	SRO4	3	17592558	17594132	+	1245	protein_coding	Probable inactive poly [ADP-ribose] polymerase SRO4 [Source:UniProtKB/Swiss-Prot;Acc:Q9STU1]	-	230	535	742	200	178	116	10.1431	22.039	34.7756	6.89136
AT5G64660	345.025	480.738	651.179	202.858	330.801	224.886	0.960377	0.000215873	0.0211777	PUB27	5	25841913	25843555	-	1643	protein_coding	U-box domain-containing protein 27 [Source:UniProtKB/Swiss-Prot;Acc:Q9FLF4]	U-box	299	446	531	225	394	272	9.99187	13.9221	18.8581	5.87475
AT2G47010	482.342	662.901	593.542	399.406	372.781	328.234	0.660747	0.000220216	0.0214985	-	2	19317126	19319397	+	2076	protein_coding	At2g47010/F14M4.16 [Source:UniProtKB/TrEMBL;Acc:Q944A3]	-	418	615	484	443	444	397	11.0551	15.1934	13.6037	9.15421
AT3G52400	1040.84	962.554	1185.86	564.397	818.607	649.854	0.649082	0.000223929	0.0217548	SYP122	3	19425632	19427230	-	1427	protein_coding	Syntaxin-122 [Source:UniProtKB/Swiss-Prot;Acc:Q9SVC2]	SNARE	902	893	967	626	975	786	34.7053	32.0948	39.5405	18.8189
AT5G08790	5109.6	4075.49	5144.44	2806.66	3763.07	2896.23	0.598035	0.000227832	0.022027	NAC081	5	2858849	2860558	-	1530	protein_coding	Protein ATAF2 [Source:UniProtKB/Swiss-Prot;Acc:Q9C598]	NAM	4428	3781	4195	3113	4482	3503	158.902	126.743	159.985	87.2835
AT4G18197	328.87	320.133	318.845	233.513	171.278	124.845	0.871366	0.00023317	0.0224348	PUP7	4	10071481	10073557	+	1995	protein_coding	Probable purine permease 7 [Source:UniProtKB/Swiss-Prot;Acc:Q2V3H2]	-	285	297	260	259	204	151	7.84359	7.63521	7.6045	5.56931
AT3G13080	15503	12447.4	11433	7223.56	5565.69	10292.7	0.77082	0.000248422	0.0237293	ABCC3	3	4195770	4201734	-	5626	protein_coding	MRP3 [Source:UniProtKB/TrEMBL;Acc:A0A178VHA7]	ABC_tran	13435	11548	9323	8012	6629	12449	131.115	105.272	96.6932	61.0922
AT5G45340	163.858	176.774	95.6535	74.8322	71.3657	60.3554	1.08173	0.000256403	0.0242102	CYP707A3	5	18368532	18371021	-	2042	protein_coding	Abscisic acid 8'-hydroxylase 3 [Source:UniProtKB/Swiss-Prot;Acc:Q9FH76]	p450	142	164	78	83	85	73	3.81809	4.11904	2.22884	1.74368
AT5G65660	1258.94	1390.48	1321.98	999.867	947.065	756.509	0.555217	0.000256462	0.0242102	-	5	26245134	26246960	-	1436	protein_coding	Uncharacterized protein At5g65660 [Source:UniProtKB/Swiss-Prot;Acc:Q9LSK9]	-	1091	1290	1078	1109	1128	915	41.7141	46.0726	43.8031	33.13
AT3G06355	10385.4	8426.93	12419	6790.8	5075.36	7606.43	0.681497	0.000267513	0.0250174	-	3	14199575	14200076	+	502	lncRNA	-	-	9000	7818	10127	7532	6045	9200	984.355	798.729	1177.11	643.652
AT1G17170	2592.88	2240.93	3342.97	1367.72	1474.33	2092.59	0.728262	0.000275964	0.0256877	GSTU24	1	5869543	5870883	+	1201	protein_coding	Glutathione S-transferase U24 [Source:UniProtKB/Swiss-Prot;Acc:Q9SHH6]	GST_N	2247	2079	2726	1517	1756	2531	102.724	88.7808	132.441	54.186
AT1G13360	1748.2	2012.42	2712.63	1150.43	1631.34	1059.94	0.752523	0.000291641	0.0268968	-	1	4576873	4578369	-	1497	protein_coding	T6J4.11 protein [Source:UniProtKB/TrEMBL;Acc:Q9FX61]	-	1515	1867	2212	1276	1943	1282	55.5653	63.9632	86.2191	36.5657
AT4G24570	514.652	416.065	358.087	252.446	299.736	201.736	0.774045	0.000293272	0.0269232	PUMP4	4	12686459	12687650	+	1192	protein_coding	DIC2 [Source:UniProtKB/TrEMBL;Acc:A0A178URN9]	Mito_carr	446	386	292	280	357	244	20.5434	16.608	14.2938	10.0769
AT4G28460	33.4639	33.4145	25.7529	0.901593	8.39596	8.26786	2.38728	0.00030434	0.0278117	PIP1	4	14065992	14066661	+	670	protein_coding	PAMP-induced secreted peptide 1 [Source:UniProtKB/Swiss-Prot;Acc:Q1PE40]	-	29	31	21	1	10	10	2.37649	2.37298	1.82888	0.064028
AT2G18700	1440.1	1740.79	1626.11	1302.8	799.296	747.414	0.754885	0.000317687	0.0288994	TPS11	2	8108898	8112010	+	2945	protein_coding	Probable alpha,alpha-trehalose-phosphate synthase [UDP-forming] 11 [Source:UniProtKB/Swiss-Prot;Acc:Q9ZV48]	-	1248	1615	1326	1445	952	904	23.2671	28.1251	26.2723	21.0488
AT2G01021	290.79	111.022	168.007	68.5211	52.8946	106.655	1.31967	0.000319584	0.0289404	-	2	6571	6672	+	102	protein_coding	unknown protein; Ha. [Source:TAIR;Acc:AT2G01021]	-	252	103	137	76	63	129	135.648	51.7898	78.3719	31.9638
AT1G28760	298.868	280.251	306.582	174.909	193.947	196.775	0.645942	0.000324238	0.0290986	-	1	10103081	10104883	+	1803	protein_coding	F1K23.6 [Source:UniProtKB/TrEMBL;Acc:Q9SHQ6]	-	259	260	250	194	231	238	7.88709	7.3958	8.09067	4.61584
AT1G76590	193.86	245.758	316.392	160.484	133.496	120.711	0.866374	0.000326325	0.0291551	-	1	28740540	28742231	+	1410	protein_coding	At1g76590 [Source:UniProtKB/TrEMBL;Acc:Q2HIW3]	-	168	228	258	178	159	146	6.54189	8.29322	10.6768	5.41559
AT1G63090	1693.97	2370.27	3097.7	1255.02	1628.82	1385.69	0.746056	0.000336218	0.0296854	PP2A11	1	23390968	23392873	-	1449	protein_coding	F-box protein PP2-A11 [Source:UniProtKB/Swiss-Prot;Acc:Q9CAN4]	-	1468	2199	2526	1392	1940	1676	55.6251	77.8331	101.72	41.2112
AT4G23700	392.336	398.818	533.452	243.43	298.057	280.28	0.687361	0.000336598	0.0296854	CHX17	4	12342376	12346051	-	2817	protein_coding	Cation/H(+) antiporter 17 [Source:UniProtKB/Swiss-Prot;Acc:Q9SUQ7]	Na_H_Exchanger	340	370	435	270	355	339	6.62682	6.73632	9.01037	4.1117
AT5G57800	1721.66	1735.4	1499.8	1233.38	1094.83	1225.3	0.480484	0.00033671	0.0296854	CER3	5	23420184	23424117	+	2589	protein_coding	Protein ECERIFERUM 3 [Source:UniProtKB/Swiss-Prot;Acc:Q8H1Z0]	-	1492	1610	1223	1368	1304	1482	31.641	31.8934	27.5635	22.6672
AT4G19420	4425.32	5866.94	4451.56	3412.53	3601.87	2608.51	0.61571	0.000338726	0.0297322	-	4	10587166	10591633	-	3336	protein_coding	Pectinacetylesterase family protein [Source:TAIR;Acc:AT4G19420]	-	3835	5443	3630	3785	4290	3155	63.1179	83.6796	63.4922	48.6726
AT4G27940	549.27	602.539	477.041	328.18	358.508	389.416	0.598373	0.000351723	0.0307381	MTM1	4	13904265	13907405	+	2091	protein_coding	Mitochondrial carrier protein MTM1 [Source:UniProtKB/Swiss-Prot;Acc:Q944H5]	Mito_carr	476	559	389	364	427	471	12.4987	13.7109	10.8551	7.46779
AT1G13210	1578.57	1248.19	1569.7	1050.36	918.519	1058.29	0.538104	0.000356319	0.0308702	ALA11	1	4508906	4514010	-	4194	protein_coding	Probable phospholipid-transporting ATPase 11 [Source:UniProtKB/Swiss-Prot;Acc:Q9SAF5]	-	1368	1158	1280	1165	1094	1280	17.909	14.1608	17.8083	11.9163
AT4G27470	390.028	428.999	452.514	309.246	273.708	238.941	0.630093	0.000363968	0.0313969	RMA3	4	13734922	13736518	+	1179	protein_coding	RMA3 [Source:UniProtKB/TrEMBL;Acc:A0A178V4H3]	zf-C3HC4	338	398	369	343	326	289	15.7404	17.3132	18.2622	12.4803
AT1G70290	4024.9	4784.74	4070.18	3404.42	2330.72	1559.32	0.820428	0.000379389	0.0323094	TPS8	1	26470795	26474833	-	3349	protein_coding	Probable alpha,alpha-trehalose-phosphate synthase [UDP-forming] 8 [Source:UniProtKB/Swiss-Prot;Acc:Q0WUI9]	-	3488	4439	3319	3776	2776	1886	57.184	67.9794	57.8272	48.3684
AT5G49700	888.525	861.232	1001.91	625.706	702.742	563.041	0.540468	0.000387073	0.0327235	AHL17	5	20192159	20193800	+	1642	protein_coding	AT-hook motif nuclear-localized protein 17 [Source:UniProtKB/Swiss-Prot;Acc:Q9LTA2]	-	770	799	817	694	837	681	25.7472	24.9564	29.0328	18.1314
AT1G04770	638.123	635.954	767.68	494.073	458.42	337.329	0.662768	0.000387522	0.0327235	-	1	1336274	1337849	-	1284	protein_coding	Protein SULFUR DEFICIENCY-INDUCED 2 [Source:UniProtKB/Swiss-Prot;Acc:Q8L730]	-	553	590	626	548	546	408	23.6468	23.5665	28.4478	18.3088
AT3G15530	753.515	798.715	749.285	577.921	548.257	499.379	0.502172	0.000400726	0.0336964	-	3	5252699	5254562	-	1790	protein_coding	Expressed protein [Source:UniProtKB/TrEMBL;Acc:Q9LDW4]	Methyltransf_11	653	741	611	641	653	604	20.0296	21.2311	19.9172	15.3621
AT1G33360	933.528	1403.41	1539.04	888.069	805.173	699.461	0.696006	0.000438715	0.036281	CLPX3	1	12091780	12096486	+	2999	protein_coding	CLP protease regulatory subunit CLPX3, mitochondrial [Source:UniProtKB/Swiss-Prot;Acc:Q66GN9]	-	809	1302	1255	985	959	846	14.811	22.266	24.4178	14.0898
AT2G45170	1263.55	1610.36	1856.66	1117.07	1077.2	798.675	0.6605	0.000449545	0.0370236	ATG8E	2	18624264	18625791	+	915	protein_coding	Autophagy-related protein 8e [Source:UniProtKB/Swiss-Prot;Acc:Q8S926]	-	1095	1494	1514	1239	1283	966	65.7062	83.7408	96.5484	58.0891
AT1G02610	293.098	495.828	309.034	223.595	191.428	82.6786	1.14317	0.000471996	0.0387134	-	1	553019	556152	-	1473	protein_coding	RING/FYVE/PHD zinc finger superfamily protein [Source:UniProtKB/TrEMBL;Acc:F4HXK4]	-	254	460	252	248	228	100	9.46769	16.0163	9.98247	7.2226
AT4G33560	1973.22	2293.74	3081.76	1392.96	1861.39	1288.13	0.693817	0.00047624	0.0388387	-	4	16135157	16135921	+	765	protein_coding	At4g33560 [Source:UniProtKB/TrEMBL;Acc:O81873]	-	1710	2128	2513	1545	2217	1558	122.729	142.665	191.677	86.6386
AT4G31550	585.042	632.72	582.505	398.504	455.901	392.723	0.529777	0.000478985	0.0388387	WRKY11	4	15289788	15291934	-	1818	protein_coding	Probable WRKY transcription factor 11 [Source:UniProtKB/Swiss-Prot;Acc:Q9SV15]	WRKY	507	587	475	442	543	475	15.3118	16.5597	15.2454	10.4297
AT1G11260	1145.85	1777.44	1864.02	1209.04	795.098	560.561	0.900752	0.000516161	0.0414861	STP1	1	3777236	3780823	+	2483	protein_coding	STP1 [Source:UniProtKB/TrEMBL;Acc:A0A178WJ63]	Sugar_tr	993	1649	1520	1341	947	678	21.9576	34.0605	35.7196	23.1684
AT2G24240	259.634	258.693	247.718	184.827	136.015	91.7732	0.894596	0.000516166	0.0414861	-	2	10310482	10312573	+	2092	protein_coding	BTB/POZ domain-containing protein At2g24240 [Source:UniProtKB/Swiss-Prot;Acc:Q9ZUH1]	K_tetra	225	240	202	205	162	111	5.90519	5.88379	5.63417	4.20375
AT2G01180	259.634	241.447	282.055	155.074	166.24	174.452	0.658272	0.000520143	0.0416384	ATPAP1	2	106621	108829	-	2169	protein_coding	phosphatidic acid phosphatase 1 [Source:TAIR;Acc:AT2G01180]	-	225	224	230	172	198	211	5.69555	5.29659	6.1874	3.40184
AT3G04120	51143.3	47031.5	54440.3	39007.4	37882.6	39373.2	0.392492	0.000542969	0.0431208	GAPC1	3	1080942	1083690	+	1711	protein_coding	Glyceraldehyde-3-phosphate dehydrogenase GAPC1, cytosolic [Source:UniProtKB/Swiss-Prot;Acc:P25858]	-	44321	43633	44393	43265	45120	47622	1422.24	1307.89	1513.93	1084.75
AT2G37750	1068.54	1288.08	1589.32	846.596	959.659	786.273	0.605729	0.000555746	0.0436162	-	2	15830870	15831592	+	723	protein_coding	Expressed protein [Source:UniProtKB/TrEMBL;Acc:O80943]	-	926	1195	1296	939	1143	951	70.3211	84.769	104.594	55.715
AT1G32920	1399.72	1460.54	1621.2	1031.42	1110.79	647.373	0.684022	0.000590358	0.0454417	-	1	11928757	11929993	+	1237	protein_coding	At1g32920/F9L11_25 [Source:UniProtKB/TrEMBL;Acc:Q93WI1]	-	1213	1355	1322	1144	1323	783	53.8399	56.1794	62.3594	39.6735
AT2G33710	84.2368	95.932	123.859	42.3749	58.7718	45.4732	1.04964	0.000613832	0.0468878	-	2	14258509	14260904	-	1671	protein_coding	Integrase-type DNA-binding superfamily protein [Source:UniProtKB/TrEMBL;Acc:F4IFX1]	AP2	73	89	101	47	70	55	2.39861	2.73163	3.52683	1.20661
AT4G17950	852.753	978.722	958.987	700.538	596.114	682.098	0.496138	0.000626309	0.0471215	AHL13	4	9966720	9969232	-	2120	protein_coding	AT-hook motif nuclear-localized protein 13 [Source:UniProtKB/Swiss-Prot;Acc:Q940I0]	-	739	908	782	777	710	825	19.1391	21.9663	21.5234	15.7228
AT1G56510	505.421	439.778	463.551	354.326	301.415	295.989	0.566199	0.000648219	0.0485873	ADR2	1	21167565	21173632	+	3681	protein_coding	Disease resistance protein ADR2 [Source:UniProtKB/Swiss-Prot;Acc:Q9C7X0]	TIR	438	408	378	393	359	358	6.53313	5.68463	5.99192	4.58006
ATCG00730	106.161	30.1809	72.3533	14.4255	17.6315	31.4179	1.71224	0.000655995	0.0489867	PETD	Pt	76481	77672	+	483	protein_coding	Cytochrome b6-f complex subunit 4 [Source:UniProtKB/Swiss-Prot;Acc:P56774]	-	92	28	59	16	21	38	10.4581	2.97316	7.12763	1.42108
Genes down regulated by treatment
gene_id	B1DON	B2DON	B3DON	A1CK	A2CK	A3CK	log2FoldChange	pvalue	padj	gene_name	gene_chr	gene_start	gene_end	gene_strand	gene_length	gene_biotype	gene_description	tf_family	B1DON_readcount	B2DON_readcount	B3DON_readcount	A1CK_readcount	A2CK_readcount	A3CK_readcount	B1DON_fpkm	B2DON_fpkm	B3DON_fpkm	A1CK_fpkm	A2CK_fpkm	A3CK_fpkm
AT5G40450	1233.55	1192.14	645.048	3054.6	2905.84	5005.36	-1.83601	6.6199e-13	6.30876e-10	-	5	16184650	16195888	-	9194	protein_coding	unknown protein; FUNCTIONS IN: molecular_function unknown; INVOLVED IN: biological_process unknown; LOCATED IN: chloroplast, plasma membrane; EXPRESSED IN: 24 plant structures; EXPRESSED DURING: 13 growth stages; Ha. [Source:TAIR;Acc:AT5G40450]	-	1069	1106	526	3388	3461	6054	6.3839	6.16962	3.33827	15.8082	15.0384	25.9039
AT5G52280	144.241	160.605	85.8428	317.361	325.763	387.762	-1.39664	1.07279e-08	4.56804e-06	-	5	21226721	21230378	+	3069	protein_coding	At5g52280 [Source:UniProtKB/TrEMBL;Acc:Q9FHD1]	-	125	149	70	352	388	469	2.23628	2.48999	1.33089	4.92029	5.05056	6.01178
AT5G38690	138.471	171.384	93.2008	268.675	338.357	386.936	-1.29954	2.63833e-07	8.00012e-05	-	5	15478701	15483250	-	2700	protein_coding	AT5g38690/MBB18_24 [Source:UniProtKB/TrEMBL;Acc:Q8RW95]	-	120	159	76	298	403	468	2.44023	3.02024	1.64244	4.73475	5.96274	6.81882
AT3G12320	938.144	884.946	684.29	1328.05	1600.27	1399.75	-0.787109	1.48121e-06	0.000361505	LNK3	3	3923515	3925502	+	1647	protein_coding	LNK3 [Source:UniProtKB/TrEMBL;Acc:A0A178VJK8]	-	813	821	558	1473	1906	1693	27.1025	25.5657	19.7688	38.3666	46.2311	40.4381
AT1G17360	513.498	449.479	221.965	877.25	777.466	1085.57	-1.20855	4.16992e-06	0.000917062	-	1	5946448	5951561	+	3934	protein_coding	F28G4.18 protein [Source:UniProtKB/TrEMBL;Acc:Q9LQI8]	-	445	417	181	973	926	1313	6.21067	5.43637	2.68463	10.6102	9.40332	13.1298
AT1G01520	21.9246	15.0904	6.13163	68.5211	47.0174	81.8518	-2.18639	5.23707e-06	0.00106809	-	1	190408	192436	+	1588	protein_coding	ASG4 [Source:UniProtKB/TrEMBL;Acc:A0A384LJW3]	Myb_DNA-binding	19	14	5	76	56	99	0.656926	0.452153	0.183721	2.05309	1.40878	2.45252
AT2G41310	199.63	261.927	120.18	434.568	418.959	427.448	-1.13591	5.28362e-06	0.00106809	ARR8	2	17221840	17224880	+	2370	protein_coding	Two-component response regulator ARR8 [Source:UniProtKB/Swiss-Prot;Acc:O80365]	Response_reg	173	243	98	482	499	517	4.00784	5.25854	2.41278	8.72455	8.41118	8.58162
AT5G55120	987.763	1022.92	966.345	1395.67	1574.24	1444.39	-0.568228	8.10992e-06	0.00154575	VTC5	5	22369007	22371867	+	1962	protein_coding	VTC5 [Source:UniProtKB/TrEMBL;Acc:A0A178UIM1]	-	856	949	788	1548	1875	1747	23.9545	24.807	23.4351	33.8467	38.1775	35.0284
AT5G40590	363.488	320.133	332.334	467.927	638.093	690.366	-0.822916	1.3247e-05	0.00234612	-	5	16251318	16252434	-	1117	protein_coding	At5g40590 [Source:UniProtKB/TrEMBL;Acc:Q9FM39]	-	315	297	271	519	760	835	15.4835	13.6367	14.1565	19.9324	27.181	29.4076
AT5G15950	2090.92	1506.89	1321.98	2340.54	3156.04	3908.22	-0.93482	1.34354e-05	0.00235171	SAMDC2	5	5205869	5208036	+	2053	protein_coding	S-adenosylmethionine decarboxylase proenzyme 2 [Source:UniProtKB/Swiss-Prot;Acc:Q9S7T9]	SAM_decarbox	1812	1398	1078	2596	3759	4727	48.4599	34.9241	30.6387	54.2451	73.1456	90.5782
AT4G26850	6015.43	5243.92	4559.48	7219.06	8526.1	9298.03	-0.662758	1.55476e-05	0.00259295	VTC2	4	13498956	13501701	-	2191	protein_coding	GDP-L-galactose phosphorylase 1 [Source:UniProtKB/Swiss-Prot;Acc:Q8RWE8]	-	5213	4865	3718	8007	10155	11246	130.635	113.88	99.0164	156.773	185.158	201.922
AT1G05320	178.859	158.449	83.3902	308.345	277.906	345.596	-1.14489	1.72192e-05	0.00280169	-	1	1553568	1557848	+	3412	protein_coding	FUNCTIONS IN: molecular_function unknown; INVOLVED IN: biological_process unknown; LOCATED IN: cellular_component unknown; EXPRESSED IN: fruit, egg cell; CONTAINS InterPro DOMAIN/s: Prefoldin (InterPro:IPR009053); BEST Arabidopsis thaliana protein m /.../s: unknown protein (TAIR:AT2G32240.1); Ha. [Source:TAIR;Acc:AT1G05320]	-	155	147	68	342	331	418	2.49423	2.20961	1.16289	4.29993	3.87546	4.81941
AT3G03450	75.0054	71.1406	56.411	171.303	133.496	130.632	-1.10122	3.45896e-05	0.00490952	RGL2	3	819337	821652	-	2316	protein_coding	RGL2 [Source:UniProtKB/TrEMBL;Acc:A0A178VH73]	GRAS	65	66	46	190	159	158	1.54095	1.46155	1.15894	3.51933	2.7426	2.68377
AT4G14400	1444.72	653.2	837.581	2533.48	1917.64	1674.24	-1.06125	3.68803e-05	0.00512559	ACD6	4	8294165	8299195	+	3228	protein_coding	Protein ACCELERATED CELL DEATH 6 [Source:UniProtKB/Swiss-Prot;Acc:Q8LPS2]	-	1252	606	683	2810	2284	2025	21.2953	9.62823	12.346	37.3437	28.2662	24.6785
AT2G15020	11.5393	3.23366	0	57.702	42.8194	23.15	-3.05594	3.94121e-05	0.00540513	-	2	6491425	6493512	-	2088	protein_coding	At2g15020 [Source:UniProtKB/TrEMBL;Acc:Q9ZUK9]	-	10	3	0	64	51	28	0.262956	0.0736883	0	1.3149	0.975763	0.527539
AT3G19370	335.793	298.575	182.723	513.006	456.74	620.089	-0.95906	3.94318e-05	0.00540513	-	3	6710349	6713678	+	2869	protein_coding	Filament-like protein (DUF869) [Source:UniProtKB/TrEMBL;Acc:F4JB65]	-	291	277	149	569	544	750	5.56898	4.95173	3.03037	8.50798	7.57483	10.2839
AT4G24700	49.6189	71.1406	36.7898	151.468	141.052	100.041	-1.31101	4.57968e-05	0.00615122	-	4	12744570	12745352	-	783	protein_coding	Uncharacterized protein At4g24700 [Source:UniProtKB/TrEMBL;Acc:Q9SB65]	-	43	66	30	168	168	121	3.01522	4.32304	2.23563	9.20433	8.57141	6.07926
AT1G16420	70.3897	33.4145	57.6373	114.502	140.213	134.766	-1.27494	4.7373e-05	0.00632051	AMC8	1	5612150	5614020	-	1491	protein_coding	Metacaspase-8 [Source:UniProtKB/Swiss-Prot;Acc:Q9SA41]	Peptidase_C14	61	31	47	127	167	163	2.24629	1.06633	1.83933	3.65402	4.47449	4.30068
AT3G16530	2682.88	1859.36	1657.99	3125.82	4376.82	3390.65	-0.813028	4.78462e-05	0.00632164	-	3	5624326	5625519	-	1194	protein_coding	Lectin-like protein At3g16530 [Source:UniProtKB/Swiss-Prot;Acc:Q9LK72]	-	2325	1725	1352	3467	5213	4101	106.913	74.0956	66.0712	124.564	174.417	135.118
AT5G62430	94.6222	85.1531	42.9214	174.007	180.513	155.436	-1.19127	5.86898e-05	0.00767686	CDF1	5	25069093	25071111	-	1426	protein_coding	Cyclic dof factor 1 [Source:UniProtKB/Swiss-Prot;Acc:Q8W1E3]	zf-Dof	82	79	35	193	215	188	3.15724	2.84129	1.43215	5.80607	6.02315	5.18639
AT5G46280	319.638	330.912	315.166	486.86	465.136	544.025	-0.631322	6.72142e-05	0.00840724	MCM3	5	18769649	18773706	-	3036	protein_coding	DNA replication licensing factor MCM3 [Source:UniProtKB/Swiss-Prot;Acc:Q9FL33]	MCM	277	307	257	540	554	658	5.00946	5.18614	4.93937	7.63021	7.28975	8.52611
AT2G44670	2478.64	2033.97	1959.67	3074.43	3030.1	3439.43	-0.560313	7.41773e-05	0.00900315	FLZ3	2	18425111	18426121	+	898	protein_coding	FCS-Like Zinc finger 3 [Source:UniProtKB/Swiss-Prot;Acc:O80506]	-	2148	1887	1598	3410	3609	4160	131.332	107.771	103.834	162.901	160.552	182.24
AT5G41790	2089.76	1792.53	957.761	2804.86	2722.81	4186.84	-1.00492	8.22129e-05	0.00979362	CIP1	5	16725753	16732847	+	5613	protein_coding	COP1-interactive protein 1 [Source:UniProtKB/Swiss-Prot;Acc:F4JZY1]	-	1811	1663	781	3111	3243	5064	17.7148	15.1951	8.11888	23.7766	23.0811	35.4916
AT2G38800	1618.96	1641.62	1097.56	1988.91	2673.28	2599.41	-0.736315	9.50248e-05	0.0109927	-	2	16216752	16219159	+	2325	protein_coding	Plant calmodulin-binding protein-like protein [Source:UniProtKB/TrEMBL;Acc:Q9SII1]	-	1403	1523	895	2206	3184	3144	33.132	33.5958	22.4616	40.7031	54.7085	53.1969
AT2G46790	206.553	146.593	78.4849	227.201	333.32	491.937	-1.28502	0.000143318	0.0155039	APRR9	2	19232607	19235179	+	2140	protein_coding	Two-component response regulator-like APRR9 [Source:UniProtKB/Swiss-Prot;Acc:Q8L500]	Response_reg	179	136	64	252	397	595	4.59253	3.25936	1.74504	5.05163	7.41108	10.9378
AT5G63550	336.947	341.69	278.376	471.533	485.287	517.568	-0.622602	0.000158913	0.0169167	-	5	25444575	25448255	+	2147	protein_coding	DEK domain-containing chromatin associated protein [Source:UniProtKB/TrEMBL;Acc:Q9FFQ8]	-	292	317	227	523	578	626	7.4673	7.57242	6.16927	10.45	10.7548	11.4702
AT3G21890	5.76964	1.07789	3.67898	19.835	33.5839	22.3232	-2.86211	0.000173438	0.0180304	MIP1B	3	7708833	7709933	-	1101	protein_coding	BBX31 [Source:UniProtKB/TrEMBL;Acc:A0A178VEW7]	-	5	1	3	22	40	27	0.249342	0.0465822	0.158992	0.857196	1.45137	0.964725
AT2G41950	148.857	191.864	116.501	310.148	282.944	243.075	-0.867663	0.000180513	0.0183382	-	2	17513008	17514167	+	1068	protein_coding	At2g41950/T6D20.26 [Source:UniProtKB/TrEMBL;Acc:O23684]	-	129	178	95	344	337	294	6.6318	8.54784	5.1903	13.8176	12.6056	10.8294
AT1G47890	10.3854	7.54521	8.58428	26.1462	33.5839	52.9143	-2.09054	0.00018269	0.0184655	AtRLP7	1	17643976	17647107	+	3132	protein_coding	-	LRRNT_2	9	7	7	29	40	64	0.157773	0.114626	0.130412	0.397211	0.510203	0.803869
AT4G02710	208.861	205.877	143.48	285.805	304.774	396.857	-0.82165	0.000248996	0.0237293	NET1C	4	1193516	1197630	-	3676	protein_coding	Protein NETWORKED 1C [Source:UniProtKB/Swiss-Prot;Acc:Q9ZQX8]	-	181	191	117	317	363	480	2.70344	2.6648	1.85716	3.69937	3.9449	5.1368
AT5G08020	95.7761	103.477	52.732	186.63	136.015	222.405	-1.10953	0.000263543	0.0247619	RPA1B	5	2571957	2575061	+	2147	protein_coding	Replication protein A 70 kDa DNA-binding subunit B [Source:UniProtKB/Swiss-Prot;Acc:Q9SD82]	tRNA_anti	83	96	43	207	162	269	2.12256	2.29323	1.16863	4.13602	3.01431	4.92887
AT2G29570	285.02	256.537	175.365	477.844	395.45	368.746	-0.791036	0.000278886	0.0258396	PCNA2	2	12649906	12651753	-	1183	protein_coding	Proliferating cell nuclear antigen 2 [Source:UniProtKB/Swiss-Prot;Acc:Q9ZW35]	PCNA_C	247	238	143	530	471	446	11.4637	10.3181	7.05328	19.2192	15.9053	14.8312
AT1G13220	229.632	278.095	175.365	375.964	345.074	443.984	-0.768303	0.000324139	0.0290986	LINC2	1	4515464	4520306	+	4047	protein_coding	nuclear matrix constituent protein-related [Source:TAIR;Acc:AT1G13220]	-	199	258	143	417	411	537	2.69981	3.2696	2.06178	4.42026	4.05708	5.21997
AT1G65470	181.167	188.63	118.954	297.526	242.643	338.155	-0.843506	0.00035477	0.0308696	FAS1	1	24319396	24324091	-	3170	protein_coding	Chromatin assembly factor 1 subunit FAS1 [Source:UniProtKB/Swiss-Prot;Acc:Q9SXY0]	-	157	175	97	330	289	409	2.71928	2.8313	1.78547	4.4658	3.64203	5.07564
AT5G28300	1307.4	1095.13	972.477	1627.38	1492.8	2082.67	-0.624343	0.000374558	0.0321718	-	5	10292279	10295283	-	2552	protein_coding	Trihelix transcription factor GTL2 [Source:UniProtKB/Swiss-Prot;Acc:Q8H181]	-	1133	1016	793	1805	1778	2519	24.376	20.4183	18.1315	30.3418	27.8327	38.8306
AT3G22231	28.8482	8.6231	24.5265	64.0131	65.4885	56.2214	-1.59096	0.000376714	0.0322187	PCC1	3	7845823	7846833	-	773	protein_coding	Cysteine-rich and transmembrane domain-containing protein PCC1 [Source:UniProtKB/Swiss-Prot;Acc:Q94C26]	-	25	8	20	71	78	68	1.77572	0.530784	1.5097	3.94025	4.03106	3.46064
AT1G65010	838.906	842.908	461.099	1437.14	983.168	1389.83	-0.829544	0.000413806	0.0346507	-	1	24149208	24154412	+	4761	protein_coding	Putative WEB family protein At1g65010, chloroplastic [Source:UniProtKB/Swiss-Prot;Acc:F4I8B9]	-	727	782	376	1594	1171	1681	8.38396	8.42396	4.60818	14.3627	9.8257	13.8898
AT3G21230	423.492	360.014	364.219	412.93	996.601	788.754	-0.937993	0.00042183	0.0351753	4CL4	3	7448040	7452106	-	2326	protein_coding	4-coumarate--CoA ligase 4 [Source:UniProtKB/Swiss-Prot;Acc:Q9LU36]	AMP-binding	367	334	297	458	1187	954	8.66302	7.36452	7.45052	8.44696	20.3866	16.1349
AT5G53020	93.4682	133.658	64.9953	183.925	171.278	233.154	-1.00627	0.000426473	0.035415	-	5	21498379	21502500	+	3951	protein_coding	Ribonuclease P protein subunit P38-related [Source:TAIR;Acc:AT5G53020]	-	81	124	53	204	204	282	1.12562	1.60962	0.782724	2.21497	2.06266	2.80782
AT4G35720	34.6179	24.7914	39.2424	62.2099	76.4033	95.0804	-1.24999	0.000479346	0.0388387	-	4	16927730	16929224	+	1495	protein_coding	DUF241 domain protein, putative (DUF241) [Source:UniProtKB/TrEMBL;Acc:O81803]	-	30	23	32	69	91	115	1.10178	0.789031	1.24896	1.97994	2.43167	3.0261
AT4G25340	970.454	800.871	660.99	1243.3	1116.66	1297.23	-0.588049	0.000531457	0.0423747	FKBP53	4	12959349	12962771	-	1897	protein_coding	Peptidyl-prolyl cis-trans isomerase FKBP53 [Source:UniProtKB/Swiss-Prot;Acc:Q93ZG9]	FKBP_C	841	743	539	1379	1330	1569	24.3412	20.0876	16.5791	31.1847	28.0084	32.5374
AT2G28620	57.6964	71.1406	53.9584	177.614	85.6388	135.593	-1.12252	0.000546765	0.0432252	-	2	12264928	12270763	-	3622	protein_coding	P-loop containing nucleoside triphosphate hydrolases superfamily protein [Source:TAIR;Acc:AT2G28620]	Kinesin	50	66	44	197	102	164	0.75794	0.934551	0.708834	2.33326	1.12501	1.78124
AT1G63670	383.104	289.952	156.97	513.908	461.778	617.609	-0.939748	0.000548604	0.0432252	-	1	23607357	23610779	-	3041	protein_coding	Uncharacterized protein F24D7.14 [Source:UniProtKB/TrEMBL;Acc:Q9CAD2]	-	332	269	128	570	550	747	5.99425	4.53673	2.45603	8.04087	7.22522	9.66343
AT5G40340	695.819	687.692	421.856	886.266	944.546	1122.77	-0.709471	0.000565987	0.0442465	-	5	16130881	16135393	-	4015	protein_coding	Tudor/PWWP/MBT superfamily protein [Source:UniProtKB/TrEMBL;Acc:Q9FNE4]	PWWP	603	638	344	983	1125	1358	8.24603	8.14972	4.99934	10.503	11.1936	13.3058
AT1G56340	4725.34	4697.43	4301.95	6226.4	6023.27	5766	-0.39238	0.000570406	0.0443998	CRT1	1	21089565	21092709	-	1851	protein_coding	Calreticulin-1 [Source:UniProtKB/Swiss-Prot;Acc:O04151]	-	4095	4358	3508	6906	7174	6974	121.468	120.75	110.584	160.053	154.832	148.219
AT5G35940	807.75	958.242	735.796	949.377	1608.67	1568.41	-0.721821	0.000572385	0.0443998	JAL41	5	14090574	14093007	+	1667	protein_coding	Jacalin-related lectin 41 [Source:UniProtKB/Swiss-Prot;Acc:Q9FGC5]	-	700	889	600	1053	1916	1897	23.0555	27.351	21.0018	27.098	45.9161	44.7671
AT2G22795	540.039	694.16	312.713	861.021	861.426	1053.32	-0.84241	0.000584118	0.045135	-	2	9697131	9699944	-	2679	protein_coding	unknown protein; BEST Arabidopsis thaliana protein match is: unknown protein (TAIR:AT4G37820.1); Ha. [Source:TAIR;Acc:AT2G22795]	-	468	644	255	955	1026	1274	9.59149	12.3288	5.55402	15.2924	15.2996	18.7078
AT3G27060	1226.63	1208.31	1101.24	1502.96	1640.57	1640.34	-0.435862	0.000601585	0.0461285	TSO2	3	9979841	9981620	-	1692	protein_coding	TSO2 [Source:UniProtKB/TrEMBL;Acc:A0A178VJE9]	-	1063	1121	898	1667	1954	1984	34.4942	33.9792	30.9682	42.2649	46.1348	46.1284
AT5G14920	4173.76	3840.51	3377.3	4855.98	5501.88	5213.71	-0.450888	0.000618535	0.0470675	GASA14	5	4826141	4828384	+	1996	protein_coding	Gibberellin-regulated protein 14 [Source:UniProtKB/Swiss-Prot;Acc:Q9LFR3]	-	3617	3563	2754	5386	6553	6306	99.4949	91.5509	80.5088	115.758	131.155	124.285
AT3G02930	121.163	180.007	103.011	224.497	219.974	304.257	-0.88684	0.000624106	0.0471215	-	3	654779	658637	+	3266	protein_coding	WEB family protein At3g02930, chloroplastic [Source:UniProtKB/Swiss-Prot;Acc:Q9M8T5]	-	105	167	84	249	262	368	1.76517	2.62245	1.50073	3.2706	3.20472	4.4326
AT2G40230	50.7729	59.2838	64.9953	109.093	150.288	95.0804	-1.01881	0.000624595	0.0471215	-	2	16803080	16804823	-	1744	protein_coding	HXXXD-type acyl-transferase family protein [Source:UniProtKB/TrEMBL;Acc:Q9XEF2]	-	44	55	53	121	179	115	1.38522	1.61742	1.77325	2.97635	4.10026	2.59405
