# Supplementary material for: Arabidopsis thaliana detoxification gene AtDTX1 is involved in trichothecene 3-acetyl-deoxynivalenol efflux
Source: Front Plant Sci. 2025 May 19;16:1574367. doi: 10.3389/fpls.2025.1574367 (PMC12127357; doi:10.3389/fpls.2025.1574367)
Supplement: Supplementary file 7 [file Table3.xlsx]

## Sheet: Sheet1
	Table S3 FgTRI101 copy numbers in Arabidopsis thaliana Atdtx1 transgenic plants.
	Line	Ratiot±SD Estimated Mthionin copy number
	Tri101/Atdtx1-1-T1	1.00±0.05	2
	Tri101/Atdtx1-2-T1	0.69±0.00	1
	Tri101/Atdtx1-3-T1	0.95±0.01	2
	Tri101/Atdtx1-4-T1	0.79±0.00	2
	Tri101/Atdtx1-5-T1	0.65±0.00	1
	Tri101/Atdtx1-6-T1	0.55±0.03	1
	Tri101/Atdtx1-7-T1	0.75±0.01	1
	Tri101/Atdtx1-8-T1	0.70±0.00	1
	Tri101/Atdtx1-9-T1	1.05±0.02	2
